# Supplementary material for: Predicting Response to Neoadjuvant Therapy in Colorectal Cancer Patients the Role of Messenger-and Micro-RNA Profiling
Source: Cancers (Basel). 2020 Jun 22;12(6):1652. doi: 10.3390/cancers12061652 (PMC7352797; doi:10.3390/cancers12061652)
Supplement: Supplementary file 1 [file cancers-12-01652-s001.zip]

Archive with 1 entries (1 files):
- cancers-797415-supplementary.xlsx
