# Supplementary material for: Predicting Response to Neoadjuvant Therapy in Colorectal Cancer Patients the Role of Messenger-and Micro-RNA Profiling
Source: Cancers (Basel). 2020 Jun 22;12(6):1652. doi: 10.3390/cancers12061652 (PMC7352797; doi:10.3390/cancers12061652)
Supplement: Supplementary file 1 [file cancers-12-01652-s001.zip › cancers-797415-supplementary.xlsx]

## Sheet: S1 - Overview of MESH used
TABLE S1. Overview of MESH used.
((((("Colorectal Neoplasms"[Mesh] OR ("colorectal neoplasms"[MeSH Terms] OR ("colorectal"[All Fields] AND "neoplasms"[All Fields]) OR "colorectal neoplasms"[All Fields] OR ("colorectal"[All Fields] AND "cancer"[All Fields]) OR "colorectal cancer"[All Fields])) OR ("rectal neoplasms"[MeSH Terms] OR ("rectal"[All Fields] AND "neoplasms"[All Fields]) OR "rectal neoplasms"[All Fields] OR ("rectal"[Al…

## Sheet: S2 - List of mRNA
TABLE S2. List of all genes (mRNA) differentially expressed in responders and non-responders identified by almost one study included in the systematic review (ordered by numbers of studies, name of mRNA, years of the study)
[Didascalia]: All mRNA considered in the included studies were reported. They were primary ordered by n° of study, then by name, then by the less recent year of the study. N° of genes differentially expressed: 674. N° of genes differentially expressed in at least 2 studies and with p value ≤ 0.05: 19. N° of genes differentially and concordantly expressed in at least 2 studies and with p value ≤ 0…
LEGEND. AJCC = American Joint Committee on Cancer; cCR = clinical Complete Response; CT = Computed Tomography; DSS = Disease Specific Survival; DFS = Disease Free Survival; JCCC = Japanese Colorectal Cancer Classification; JSCCR = Japanese Society for Cancer of the Colon and Rectum; OS = Overall Survival; MRI = Magnetic Resonance Imaging; n.r. = not reported; pCR = pathological Complete Response;…
Gene symbol	N° of studies	References	Endpoints	Definition of responders	Differentially relative expression (R vs. NR)	Availability of quantitative data (i.e., reported fold change)	p value ≤ 0.05 (reported p value)	Notes
Nomenclature were checked on Gene Cards and HUGO databases, and any synonyms were replaced; when not retrieved nomenclature was left as in the manuscript	N° of studies considering mRNA as a predictor of downgrading/downstaging with a p value ≤ 0.05	Author(s) (year of publication)	Primary (downgrading, downstaging) and other endpoints are reported	As reported in the manuscript	As reported in the manuscript	As reported in the manuscript and/or in supplementary materials	As reported in the manuscript and/or in supplementary materials	Relevant notes are reported
TYMS	5 (out of 8 - see notes)	Jakob C et al. (2004)	downgrading (according to Dworak et al. and Gavioli et al.); downstaging; downsizing	TRG 2-4	↓	Yes (< 1.20)	Yes (0.0179)
		Kim IJ et al. (2007)	downgrading (according to Dworak et al.)	TRG 4 (= CR)	n.r.	No	Yes (≤ 0.0008)
		Jakob C et al. (2008)	downgrading (according to Dworak et al.)	TRG 2-4	↓	Yes (< 1.20)	Yes
		Casado E et al. (2011)	downgrading (according to Dworak et al.); DFS (3-years)	TRG 2-3-4	↓	No	No	Predictive value as 13-gene signature previously identified with SAGE
		Tanaka K et al. (2012)	downgrading (according to Dworak et al.); OS; DFS	TRG (not defined)	↓ (associated with no distant recurrence and best DSF)	Yes (2.10)	Yes (0.01)	Differentially relative expression only associated with no distant recurrence and best DSF
		Huh JW et al. (2014)	downstaging; downgrading (according to Rodel C et al., based on the ratio of fibrosis to residual cancer)	TNM downstaging; TRG 3-4	↓ (correlation only in terms of TRG)	No	Yes
		Sakai K et al. (2014)	downgrading (according to JCCC and Kanehara et al.)	TRG 2-3	↓	Yes	Yes
		Sadahiro S et al. (2016)	downgrading (according to Mandard et al. and according to JCCC criteria)	TRG 1-2; TRG 2-3	↓ (only according with JCCC criteria)	Yes (0.81)	No (0.150)	p value > 0.05
TYMP	4 (out of 5 - see notes)	Kocakova et al. (2007)	downgrading (according to Mandard et al.); downstaging	TRG 1-2	↑	Yes	Yes (0.017)
		Chiorean EG et al. (2012)	pathological response (according to TNM staging of the AJCC version 6)	pCR = absence of viable tumour cells in the primary tumour and in the lymph nodes	↑	Yes	Yes (0.0299)
		Tanaka K et al. (2012)	downgrading (according to Dworak et al.); OS; DFS	TRG (not defined)	↓ (associated with no distant recurrence and best DSF)	Yes (3.92)	Yes (0.01)	Differentially relative expression only associated with no distant recurrence and best DSF
		Sakai K et al. (2014)	downgrading (according to JCCC and Kanehara et al.)	TRG 2-3	↑	Yes	Yes
		Sadahiro S et al. (2016)	downgrading (according to Mandard et al. and according to JCCC criteria)	TRG 1-2; TRG 2-3	↑ (only according with JCCC criteria)	Yes (1.03)	No (0.873)	p value > 0.05
MKI67	4	Jakob C et al. (2008)	downgrading (according to Dworak et al.)	TRG 2-4	↓	Yes (< 40%)	Yes
		Saigusa S, Tanaka K et al. (2012)	1: downgrading (according to JSCCR; Mandard et al.; Dworak et al.; Rodel et al.); 2: RFS; 3: OS	TRG2, TRG2, TRG3, TRG3; pCR and no regression excluded	↓ (in TRG according to JSCCR and Rödel)	Yes	Yes
		Saigusa S, Toiyama Y et al. (2012)	clinical response: post-operative stage (I-II vs. III), lymphatic invasion, vascular invasion, distant recurrence; downstaging (T, N); downgrading (according to JSCCR)	cI/cII, lymphatic invasion absent, vascular invasion absent; T1-2, N0; TRG 2-3	↓	No	Yes
		Hur H et al. (2016)	downgrading (according to Mandard et al.)	TRG 1-2	↑	Yes	Yes (< 0.001)
MYC	3	Palma P et al. (2014)	downgrading (according to Mandard et al.)	TRG 1-2	↑	Yes (≥ 0.31)	Yes
		Lu H et al. (2015)	downsizing; downgrading (according to Dworak et al.)	T-level downsizing; TRG 4 = pCR	↑	Yes	Yes (0.018)
		Conde-Muino R., et al. (2017)	downgrading (according to Mandard et al.)	TRG 1-2	↑	Yes	Yes (0.024)
BIRC5	2 (out of 3 - see notes)	Rodel F et al. (2008)	tumour response after CRT (risk of local relapse)	incidence of local relapse = 0	↓	Yes	Yes (0.009)
		Horisberger K et al. (2009)	downstaging	downstaging of at least one T level (generally ypT0-2, ypN0)	↑	Yes	No (0.573)	p value > 0.05
		Huh JW et al. (2014)	1: downstaging; 2: downgrading (according to Rodel C et al., based on the ratio of fibrosis to residual cancer)	TNM downstaging; TRG 3-4	↓ (correlation only in terms of TRG)	No	Yes
ITPK1	2 (out of 3 - see notes)	Ghadimi BM et al. (2005)*	downsizing (at least one uT level); downgrading (according to Dworak et al.)	uT-level downsizing (at least one uT level); TRG 3-4	↓ (only for uT downsizing)	Yes	Yes (≤ 0.001)	Differentially relative expression only associated with uT downsizing
		Lopes-Ramos C et al. (2015)	downgrading; downstaging	Group 3: pCR; Group 4: cCR managed by observation alone and with sustained response without evidence of recurrence after 24 months	↑	Yes (2.91)	Yes (< 0.01)
		Koyama FC et al. (2018)	downgrading (according to Dworak et al.)	TRG 4 after radical surgery; clinical complete response achieved and sustained for at least 24 months	↑	No	Yes
VEGFA	2 (out of 3 - see notes)	Toiyama Y et al. (2010)	downgrading (according to JSCCR), downstaging; DFS (3-ys)	TRG 2-3	↓	Yes	Yes (0.003)
		Grimminger PP et al. (2011)	downgrading (according to Dworak et al.); RFS	TRG 2-3-4 (TRG 4 = pCR)	↓	Yes (≥ 8.92)	Yes (0.026)
		Sadahiro S et al. (2016)	downgrading (according to Mandard et al. and according to JCCC criteria)	TRG 1-2; TRG 2-3	↓ (only according with JCCC criteria)	Yes (0.81)	No (0.091)	p value > 0.05
CDV3	2	Rimkus C et al. (2008)	downgrading (according to Becker et al.)	TRG 1 (= TRG 1-2 according to Mandard et al.)	↑	No	Yes (< 0.001)
		Palma P et al. (2014)	downgrading (according to Mandard et al.)	TRG 1-2	↑	Yes (≥ 0.31)	Yes
EGFR	2	Toiyama Y et al. (2010)	downgrading (according to JSCCR), downstaging; DFS (3-ys)	TRG 2-3	↓	Yes	Yes (0.013)
		Saigusa S, Tanaka K et al. (2012)	1: downgrading (according to JSCCR; Mandard et al.; Dworak et al.; Rodel et al.); 2: RFS; 3: OS	TRG2, TRG2, TRG3, TRG3; pCR and no regression excluded	↓ (in TRG according to Rödel et al.)	Yes	Yes
EIF4A1	2	Clarke PA et al. (2003)	radiological response by sequential MRI	radiological response = CR (disappearance of tumour); PR (decrease of 50% in size)	↓	Yes	Yes
		Kim IJ et al. (2007)	downgrading (according to Dworak et al.)	TRG 4 (= CR)	n.r.	No	Yes (≤ 0.0008)
KCNJ2	2	Rimkus C et al. (2008)	downgrading (according to Becker et al.)	TRG 1 (= TRG 1-2 according to Mandard et al.)	↑	No	Yes (< 0.001)
		Lee YY, et al. (2017)	downgrading (according to Mandard et al.)	TRG (not defined)	↑	Yes (comparison log ratio = 0.5684)	Yes (0.0093)
LGR5	2	Saigusa S, Tanaka K et al. (2012)	1: downgrading (according to JSCCR; Mandard et al.; Dworak et al.; Rodel et al.); 2: RFS; 3: OS	TRG2, TRG2, TRG3, TRG3; pCR and no regression excluded	↓ (in all four TRG systems)	Yes	Yes
		Saigusa S et al. (2013)	1: downgrading (according to Ryan et al.); 2: tumour recurrence; 3: RFS; 4: OS	TRG 1, clinical response (barium enema, endoscopy, CT, MRI)	↓	Yes	Yes (0.0459)
MMP14	2	Kim IJ et al. (2007)	downgrading (according to Dworak et al.)	TRG 4 (= CR)	n.r.	No	Yes (≤ 0.0008)
		Nishioka M et al. (2011)	downgrading (according to JSCCR)	TRG 2-3	↑	Yes (2.29)	Yes (0.013)
MT-ND4	2	Lopes-Ramos C et al. (2015)	downgrading; downstaging	Group 3: pCR; Group 4: cCR managed by observation alone and with sustained response without evidence of recurrence after 24 months	↑	Yes (2.85)	Yes (< 0.01)
		Koyama FC et al. (2018)	downgrading (according to Dworak et al.)	TRG 4 after radical surgery; clinical complete response achieved and sustained for at least 24 months	↑	No	Yes
MT-ND6	2	Lopes-Ramos C et al. (2015)	downgrading; downstaging	Group 3: pCR; Group 4: cCR managed by observation alone and with sustained response without evidence of recurrence after 24 months	↑	Yes (3.32)	Yes (< 0.01)
		Koyama FC et al. (2018)	downgrading (according to Dworak et al.)	TRG 4 after radical surgery; clinical complete response achieved and sustained for at least 24 months	↑	No	Yes
NME2	2	Nishioka M et al. (2011)	downgrading (according to JSCCR)	TRG 2-3	↑	Yes (1.09)	Yes (0.045)
		Palma P et al. (2014)	downgrading (according to Mandard et al.)	TRG 1-2	↑	Yes (≥ 0.31)	Yes
RRM1	2	Nishioka M et al. (2011)	downgrading (according to JSCCR)	TRG 2-3	↑	Yes (1.38)	Yes (0.028)
		Palma P et al. (2014)	downgrading (according to Mandard et al.)	TRG 1-2	↑	Yes (≥ 0.31)	Yes
STK11	2	Saigusa S, Tanaka K et al. (2012)	1: downgrading (according to JSCCR; Mandard et al.; Dworak et al.; Rodel et al.); 2: RFS; 3: OS	TRG2, TRG2, TRG3, TRG3; pCR and no regression excluded	↓ (in TRG according to Rödel)	Yes	Yes
		Saigusa S et al. (2013)	downgrading (according to Ryan et al.); tumour recurrence; RFS; OS	TRG 1, clinical response (barium enema, endoscopy, CT, MRI)	↓	Yes	Yes (0.0037)
TOP1	2	Nishioka M et al. (2011)	downgrading (according to JSCCR)	TRG 2-3	↑	Yes (1.34)	Yes (0.022)
		Sakai K et al. (2014)	downgrading (according to JCCC and Kanehara et al.)	TRG 2-3	↓	Yes	Yes
CDKN1A	1 (out of 3 - see notes)	Casado E et al. (2011)	downgrading (according to Dworak et al.); DFS (3-years)	TRG 2-3-4	↑	No	No	Predictive value as 13-gene signature previously identified with SAGE
		Hur H et al. (2016)	downgrading (according to Mandard et al.)	TRG 1-2	↓	Yes	Yes (0.001)
		Sadahiro S et al. (2016)	downgrading (according to Mandard et al. and according to JCCC criteria)	TRG 1-2; TRG 2-3	↓ (only according with JCCC criteria)	Yes (0.95)	No (0.754)	p value > 0.05
APC	1 (out of 2 - see notes)	Palma P et al. (2014)	downgrading (according to Mandard et al.)	TRG 1-2	↑	Yes (≥ 0.31)	Yes
		Gim J et al. (2016)	downgrading (according to Dworak et al.); downstaging	TRG 1 (minimal-MI) or 4 (total-TO)	n.r. (TRG 4 predictor)	No	Yes	Versus of differentially relative expression not reported; TRG 4 predictor in gene-sets
BMP4	1 (out of 2 - see notes)	Kim IJ et al. (2007)	downgrading (according to Dworak et al.)	TRG 4 (= CR)	n.r.	No	Yes (≤ 0.0008)
		Daemen A et al. (2008)	downgrading (according to Wheeler et al.)	RCRG1	n.r.	No	n.r.	p value not reported
FLNB	1 (out of 2 - see notes)	Ghadimi BM et al. (2005)*	downsizing (at least one uT level); downgrading (according to Dworak et al.)	uT-level downsizing (at least one uT level); TRG 3-4	↓ (only for uT downsizing)	Yes	Yes (≤ 0.001)	Differentially relative expression only associated with uT downsizing
		Lopes-Ramos C et al. (2015)	downgrading; downstaging	Group 3: pCR; Group 4: cCR managed by observation alone and with sustained response without evidence of recurrence after 24 months	↑	Yes (3.99)	Yes (< 0.01)
FRA10AC1	1 (out of 2 - see notes)	Rimkus C et al. (2008)	downgrading (according to Becker et al.)	TRG 1 (= TRG 1-2 according to Mandard et al.)	↑	No	Yes (< 0.001)
		Empuku S et al. (2016)	downgrading (according to JCCC)	TRG 2-3	↓	No	No	p value not reported
HIF1A	1 (out of 2 - see notes)	Toiyama Y et al. (2010)	downgrading (according to JSCCR), downstaging; DFS (3-ys)	TRG 2-3	↓ (only for TRG downgrading)	Yes	Yes (0.008)
		Sadahiro S et al. (2016)	downgrading (according to Mandard et al. and according to JCCC criteria)	TRG 1-2; TRG 2-3	↓ (only according with JCCC criteria)	Yes (0.90)	No (0.429)	p value > 0.05
MYO1A	1 (out of 2 - see notes)	Ghadimi BM et al. (2005)*	downsizing (at least one uT level); downgrading (according to Dworak et al.)	uT-level downsizing (at least one uT level); TRG 3-4	↓ (only for uT downsizing)	Yes	Yes (≤ 0.001)	Differentially relative expression only associated with uT downsizing
		Lopes-Ramos C et al. (2015)	downgrading; downstaging	Group 3: pCR; Group 4: cCR managed by observation alone and with sustained response without evidence of recurrence after 24 months	↑	Yes (3.28)	Yes (< 0.01)
RRM1	1 (out of 2 - see notes)	Palma P et al. (2014)	downgrading (according to Mandard et al.)	TRG 1-2	↑	Yes (≥ 0.31)	Yes
		Sadahiro S et al. (2016)	downgrading (according to Mandard et al. and according to JCCC criteria)	TRG 1-2; TRG 2-3	↓ (only according with JCCC criteria)	Yes (0.87)	No (0.228)	p value > 0.05
SCNN1B	1 (out of 2 - see notes)	Ghadimi BM et al. (2005)*	downsizing (at least one uT level); downgrading (according to Dworak et al.)	uT-level downsizing (at least one uT level); TRG 3-4	↓ (only for uT downsizing)	Yes	Yes (≤ 0.001)	Differentially relative expression only associated with uT downsizing
		Gantt GA et al. (2013)	downstaging (according to AJCC criteria)	AJCC 0-2	↑	Yes	Yes (< 0.05)
SLC2A1	1 (out of 2 - see notes)	Saigusa S, Tanaka K et al. (2012)	1: downgrading (according to JSCCR; Mandard et al.; Dworak et al.; Rodel et al.); 2: RFS; 3: OS	TRG2, TRG2, TRG3, TRG3; pCR and no regression excluded	↓ (in TRG according to JSCCR, Dworak and Rödel)	Yes	Yes
		Saigusa S, Toiyama Y et al. (2012)	clinical response: post-operative stage (I-II vs. III), lymphatic invasion, vascular invasion, distant recurrence; downstaging (T, N); downgrading (according to JSCCR)	cI/cII, lymphatic invasion absent, vascular invasion absent; T1-2, N0; TRG 2-3	↓	No	No	p value > 0.05
SMC1A	1 (out of 2 - see notes)	Ghadimi BM et al. (2005)*	downsizing (at least one uT level); downgrading (according to Dworak et al.)	uT-level downsizing (at least one uT level); TRG 3-4	↓ (only for uT downsizing)	Yes	Yes (≤ 0.001)	Differentially relative expression only associated with uT downsizing
		Palma P et al. (2014)	downgrading (according to Mandard et al.)	TRG 1-2	↑	Yes (≥ 0.31)	Yes
TP53	1 (out of 2 - see notes)	Hur H et al. (2016)	downgrading (according to Mandard et al.)	TRG 1-2	↓	Yes	Yes (0.001)
		Sadahiro S et al. (2016)	downgrading (according to Mandard et al. and according to JCCC criteria)	TRG 1-2; TRG 2-3	↓ (only according with JCCC criteria)	Yes (0.91)	No (0.754)	p value > 0.05
1561906_at	1	Watanabe T et al. (2014)	downgrading (according to JSCCR)	TRG 2-3	↑	Yes (≥ 2.00)	Yes
239668_at	1	Watanabe T et al. (2014)	downgrading (according to JSCCR)	TRG 2-3	↑	Yes (≥ 2.00)	Yes
ABCB7	1	Palma P et al. (2014)	downgrading (according to Mandard et al.)	TRG 1-2	↑	Yes (≥ 0.31)	Yes
ABCG2	1	Sakai K et al. (2014)	downgrading (according to JCCC and Kanehara et al.)	TRG 2-3	↑	Yes	Yes
ADH1B	1	Nakao T et al. (2015)	downsizing; downsizing	CR + PR	↓	Yes (2.53*; 2.37**)	Yes (0.009*; 0.049**)	*tegafur/gimeracil/oteracil group; **tegafur-uracil group;
ADPRHL2	1	Rimkus C et al. (2008)	downgrading (according to Becker et al.)	TRG 1 (= TRG 1-2 according to Mandard et al.)	↑	No	Yes (< 0.001)
AGMAT	1	Palma P et al. (2014)	downgrading (according to Mandard et al.)	TRG 1-2	↑	Yes (≥ 0.31)	Yes
AHNAK	1	Lopes-Ramos C et al. (2015)	downgrading; downstaging	Group 3: pCR; Group 4: cCR managed by observation alone and with sustained response without evidence of recurrence after 24 months	↑	Yes (2.75)	Yes (< 0.01)
AHSG	1	Gantt GA et al. (2013)	downstaging (according to AJCC criteria)	AJCC 0-2	↓	Yes	Yes (< 0.01)
AI821277.1	1	Palma P et al. (2014)	downgrading (according to Mandard et al.)	TRG 1-2	↑	Yes (≥ 0.31)	Yes	ac26f02x5 stratagene ovary (#937217) cdna clone image:857595 3'
AK092401.1	1	Palma P et al. (2014)	downgrading (according to Mandard et al.)	TRG 1-2	↑	Yes (≥ 0.31)	Yes	cdna flj35082 fis, clone place6005351
AK095831.1	1	Palma P et al. (2014)	downgrading (according to Mandard et al.)	TRG 1-2	↑	Yes (≥ 0.31)	Yes	cdna flj38512 fis, clone hchon2000503
AKAP7	1	Lee YY, et al. (2017)	downgrading (according to Mandard et al.)	TRG (not defined)	↑	Yes (comparison log ratio = 0.8460)	Yes (0.0013)
AKIRIN2	1	Palma P et al. (2014)	downgrading (according to Mandard et al.)	TRG 1-2	↑	Yes (≥ 0.31)	Yes
ALDH1A2	1	Nakao T et al. (2015)	downsizing; downsizing	CR + PR	↓	Yes (2.13*; 2.32**)	Yes (0.0500*; 0.010**)	*tegafur/gimeracil/oteracil group; **tegafur-uracil group;
ALDH7	1	Clarke PA et al. (2003)	radiological response by sequential MRI	radiological response = CR (disappearance of tumour); PR (decrease of 50% in size)	↓	Yes	Yes
ALG13	1	Palma P et al. (2014)	downgrading (according to Mandard et al.)	TRG 1-2	↑	Yes (≥ 0.31)	Yes
AP2B1	1	Kim IJ et al. (2007)	downgrading (according to Dworak et al.)	TRG 4 (= CR)	n.r.	No	Yes (≤ 0.0008)
APOA1	1	Gantt GA et al. (2013)	downstaging (according to AJCC criteria)	AJCC 0-2	↓	Yes	Yes (< 0.05)
APOA2	1	Gantt GA et al. (2013)	downstaging (according to AJCC criteria)	AJCC 0-2	↓	Yes	Yes (< 0.05)
APOB	1	Gantt GA et al. (2013)	downstaging (according to AJCC criteria)	AJCC 0-2	↓	Yes	Yes (< 0.01)
APOC3	1	Gantt GA et al. (2013)	downstaging (according to AJCC criteria)	AJCC 0-2	↓	Yes	Yes (< 0.05)
ARHGEF7	1	Kim IJ et al. (2007)	downgrading (according to Dworak et al.)	TRG 4 (= CR)	n.r.	No	Yes (≤ 0.0008)
ARMT1	1	Palma P et al. (2014)	downgrading (according to Mandard et al.)	TRG 1-2	↑	Yes (≥ 0.31)	Yes
ASL	1	Kim IJ et al. (2007)	downgrading (according to Dworak et al.)	TRG 4 (= CR)	n.r.	No	Yes (≤ 0.0008)
ASNSD1	1	Palma P et al. (2014)	downgrading (according to Mandard et al.)	TRG 1-2	↑	Yes (≥ 0.31)	Yes
ATF4	1	Clarke PA et al. (2003)	radiological response by sequential MRI	radiological response = CR (disappearance of tumour); PR (decrease of 50% in size)	↓	Yes	Yes
ATP5F1B	1	Koyama FC et al. (2018)	downgrading (according to Dworak et al.)	TRG 4 after radical surgery; clinical complete response achieved and sustained for at least 24 months	↑	No	Yes
ATP6V1F	1	Clarke PA et al. (2003)	radiological response by sequential MRI	radiological response = CR (disappearance of tumour); PR (decrease of 50% in size)	↓	Yes	Yes
ATRN	1	Palma P et al. (2014)	downgrading (according to Mandard et al.)	TRG 1-2	↑	Yes (≥ 0.31)	Yes
AVL9	1	Palma P et al. (2014)	downgrading (according to Mandard et al.)	TRG 1-2	↑	Yes (≥ 0.31)	Yes
AW135639.1	1	Palma P et al. (2014)	downgrading (according to Mandard et al.)	TRG 1-2	↑	Yes (≥ 0.31)	Yes	ui-h-bi1-acc-f-01-0-uis1 nci_cgap_sub3 cdna clone image:2713872 3'
BAX	1	Saigusa S, Tanaka K et al. (2012)	1: downgrading (according to JSCCR; Mandard et al.; Dworak et al.; Rodel et al.); 2: RFS; 3: OS	TRG2, TRG2, TRG3, TRG3; pCR and no regression excluded	↑ (in TRG according to Mandard)	Yes	Yes
BE858761.1	1	Palma P et al. (2014)	downgrading (according to Mandard et al.)	TRG 1-2	↑	Yes (≥ 0.31)	Yes	7g04g08x1 nci_cgap_brn23 cdna clone image:3305534 3' similar to contains alu repetitive element;contains element mer32 repetitive element
BEST2	1	Lee YY, et al. (2017)	downgrading (according to Mandard et al.)	TRG (not defined)	↑	Yes (comparison log ratio = 0.8953)	Yes (0.0004)
BEX5	1	Gantt GA et al. (2013)	downstaging (according to AJCC criteria)	AJCC 0-2	↑	Yes	Yes (< 0.01)
BF057809.1	1	Palma P et al. (2014)	downgrading (according to Mandard et al.)	TRG 1-2	↑	Yes (≥ 0.31)	Yes	7k54b08x1 nci_cgap_gc6 cdna clone image:3479007 3'
BF574216.1	1	Palma P et al. (2014)	downgrading (according to Mandard et al.)	TRG 1-2	↑	Yes (≥ 0.31)	Yes	602131380f1 nih_mgc_81 cdna clone image:4271082 5'
BF690421.1	1	Palma P et al. (2014)	downgrading (according to Mandard et al.)	TRG 1-2	↑	Yes (≥ 0.31)	Yes	602186866t1 nih_mgc_49 cdna clone image:4298825 3'
BF692405.1	1	Palma P et al. (2014)	downgrading (according to Mandard et al.)	TRG 1-2	↑	Yes (≥ 0.31)	Yes	602247916f1 nih_mgc_62 cdna clone image:4333299 5'
BHLHB9	1	Palma P et al. (2014)	downgrading (according to Mandard et al.)	TRG 1-2	↑	Yes (≥ 0.31)	Yes
BICD2	1	Kim IJ et al. (2007)	downgrading (according to Dworak et al.)	TRG 4 (= CR)	n.r.	No	Yes (≤ 0.0008)
BLVRA	1	Rimkus C et al. (2008)	downgrading (according to Becker et al.)	TRG 1 (= TRG 1-2 according to Mandard et al.)	↑	No	Yes (< 0.001)
BM553569.1	1	Palma P et al. (2014)	downgrading (according to Mandard et al.)	TRG 1-2	↑	Yes (≥ 0.31)	Yes	agencourt_6584538 nih_mgc_41 cdna clone image:5472722 5'
BM670971.1	1	Palma P et al. (2014)	downgrading (according to Mandard et al.)	TRG 1-2	↑	Yes (≥ 0.31)	Yes	ui-e-dw1-ahe-d-15-0-uis1 ui-e-dw1 cdna clone ui-e-dw1-ahe-d-15-0-ui 3'
BM716531.1	1	Palma P et al. (2014)	downgrading (according to Mandard et al.)	TRG 1-2	↑	Yes (≥ 0.31)	Yes	ui-e-ej0-ahi-k-13-0-uir2 ui-e-ej0 cdna clone ui-e-ej0-ahi-k-13-0-ui 5'
BM726450.1	1	Palma P et al. (2014)	downgrading (according to Mandard et al.)	TRG 1-2	↑	Yes (≥ 0.31)	Yes	ui-e-ej0-aii-c-11-0-uir1 ui-e-ej0 cdna clone ui-e-ej0-aii-c-11-0-ui 5'
BQ024427.1	1	Palma P et al. (2014)	downgrading (according to Mandard et al.)	TRG 1-2	↑	Yes (≥ 0.31)	Yes	ui-1-bb1p-auq-g-04-0-uis1 nci_cgap_pl6 cdna clone ui-1-bb1p-auq-g-04-0-ui 3'
BQ054490.1	1	Palma P et al. (2014)	downgrading (according to Mandard et al.)	TRG 1-2	↑	Yes (≥ 0.31)	Yes	agencourt_6771241 nih_mgc_99 cdna clone image:5803764 5'
BQ073592.1	1	Palma P et al. (2014)	downgrading (according to Mandard et al.)	TRG 1-2	↑	Yes (≥ 0.31)	Yes	agencourt_7046491 nih_mgc_101 cdna clone image:5806429 5'
BQ277155.1	1	Palma P et al. (2014)	downgrading (according to Mandard et al.)	TRG 1-2	↑	Yes (≥ 0.31)	Yes	agencourt_6824167 nih_mgc_127 cdna clone image:5810333 5'
BQ575336.1	1	Palma P et al. (2014)	downgrading (according to Mandard et al.)	TRG 1-2	↑	Yes (≥ 0.31)	Yes	ui-h-ez1-bbe-l-13-0-uis1 nci_cgap_ch2 cdna clone ui-h-ez1-bbe-l-13-0-ui 3'
BQ950358.1	1	Palma P et al. (2014)	downgrading (according to Mandard et al.)	TRG 1-2	↑	Yes (≥ 0.31)	Yes	agencourt_8883158 lupski_sciatic_nerve cdna clone image:6200099 5'
BTAF1	1	Kim IJ et al. (2007)	downgrading (according to Dworak et al.)	TRG 4 (= CR)	n.r.	No	Yes (≤ 0.0008)
BTNL8	1	Nakao T et al. (2015)	downsizing; downsizing	CR + PR	↓	Yes (4.98*; 5.58**)	Yes (0.015*; 0.011**)	*tegafur/gimeracil/oteracil group; **tegafur-uracil group;
BU634151.1	1	Palma P et al. (2014)	downgrading (according to Mandard et al.)	TRG 1-2	↑	Yes (≥ 0.31)	Yes	ui-h-fl1-bgw-h-18-0-uis1 nci_cgap_fl1 cdna clone ui-h-fl1-bgw-h-18-0-ui 3'
BU736752.1	1	Palma P et al. (2014)	downgrading (according to Mandard et al.)	TRG 1-2	↑	Yes (≥ 0.31)	Yes	ui-e-ci1-afo-b-13-0-uis2 ui-e-ci1 cdna clone ui-e-ci1-afo-b-13-0-ui 3'
C11orf24	1	Palma P et al. (2014)	downgrading (according to Mandard et al.)	TRG 1-2	↑	Yes (≥ 0.31)	Yes
C12orf10	1	Palma P et al. (2014)	downgrading (according to Mandard et al.)	TRG 1-2	↑	Yes (≥ 0.31)	Yes
C12orf57	1	Rimkus C et al. (2008)	downgrading (according to Becker et al.)	TRG 1 (= TRG 1-2 according to Mandard et al.)	↑	No	Yes (< 0.001)
C19orf48	1	Palma P et al. (2014)	downgrading (according to Mandard et al.)	TRG 1-2	↑	Yes (≥ 0.31)	Yes
C1orf109	1	Palma P et al. (2014)	downgrading (according to Mandard et al.)	TRG 1-2	↑	Yes (≥ 0.31)	Yes
C2	1	Lopes-Ramos C et al. (2015)	downgrading; downstaging	Group 3: pCR; Group 4: cCR managed by observation alone and with sustained response without evidence of recurrence after 24 months	↓	Yes (0.31)	Yes (< 0.01)
C7orf25	1	Kim IJ et al. (2007)	downgrading (according to Dworak et al.)	TRG 4 (= CR)	n.r.	No	Yes (≤ 0.0008)
C7orf50	1	Palma P et al. (2014)	downgrading (according to Mandard et al.)	TRG 1-2	↑	Yes (≥ 0.31)	Yes
C9orf57	1	Rimkus C et al. (2008)	downgrading (according to Becker et al.)	TRG 1 (= TRG 1-2 according to Mandard et al.)	↑	No	Yes (< 0.001)
CA455253.1	1	Palma P et al. (2014)	downgrading (according to Mandard et al.)	TRG 1-2	↑	Yes (≥ 0.31)	Yes	agencourt_10640955 nih_mgc_126 cdna clone image:6723568 5'
CACNB2	1	Lee YY, et al. (2017)	downgrading (according to Mandard et al.)	TRG (not defined)	↑	Yes (comparison log ratio = 0.5807)	Yes (0.0001)
CASP1	1	Rimkus C et al. (2008)	downgrading (according to Becker et al.)	TRG 1 (= TRG 1-2 according to Mandard et al.)	↑	No	Yes (< 0.001)
CB046341.1	1	Palma P et al. (2014)	downgrading (according to Mandard et al.)	TRG 1-2	↑	Yes (≥ 0.31)	Yes	nisc_gf03h02x2 nci_cgap_kid12 cdna clone image:3252722 3'
CB049479.1	1	Palma P et al. (2014)	downgrading (according to Mandard et al.)	TRG 1-2	↑	Yes (≥ 0.31)	Yes	nisc_gj11b07y1 nci_cgap_pr28 cdna clone image:3271260 5'
CBX3	1	Palma P et al. (2014)	downgrading (according to Mandard et al.)	TRG 1-2	↑	Yes (≥ 0.31)	Yes
CCDC115	1	Palma P et al. (2014)	downgrading (according to Mandard et al.)	TRG 1-2	↑	Yes (≥ 0.31)	Yes
CCDC197	1	Rimkus C et al. (2008)	downgrading (according to Becker et al.)	TRG 1 (= TRG 1-2 according to Mandard et al.)	↑	No	Yes (< 0.001)
CCDC68	1	Lopes-Ramos C et al. (2015)	downgrading; downstaging	Group 3: pCR; Group 4: cCR managed by observation alone and with sustained response without evidence of recurrence after 24 months	↑	Yes (3.45)	Yes (< 0.01)
CCNK	1	Rimkus C et al. (2008)	downgrading (according to Becker et al.)	TRG 1 (= TRG 1-2 according to Mandard et al.)	↑	No	Yes (< 0.001)
CD44	1	Huh JW et al. (2014)	downstaging; downgrading (according to Rodel C et al., based on the ratio of fibrosis to residual cancer)	TNM downstaging; TRG 3-4	↓ (correlation only in terms of TRG)	No	Yes
CD44	1	Huh JW et al. (2014)	downstaging; downgrading (according to Rodel C et al., based on the ratio of fibrosis to residual cancer)	TNM downstaging; TRG 3-4	↓ (correlation only in terms of TRG)	No	Yes
CD81	1	Palma P et al. (2014)	downgrading (according to Mandard et al.)	TRG 1-2	↑	Yes (≥ 0.31)	Yes
CDC20	1	Kim IJ et al. (2007)	downgrading (according to Dworak et al.)	TRG 4 (= CR)	n.r.	No	Yes (≤ 0.0008)
CDIPT	1	Koyama FC et al. (2018)	downgrading (according to Dworak et al.)	TRG 4 after radical surgery; clinical complete response achieved and sustained for at least 24 months	↓	No	Yes
CDV3	1	Palma P et al. (2014)	downgrading (according to Mandard et al.)	TRG 1-2	↑	Yes (≥ 0.31)	Yes
CENPM	1	Kim IJ et al. (2007)	downgrading (according to Dworak et al.)	TRG 4 (= CR)	n.r.	No	Yes (≤ 0.0008)
CFLAR	1	Palma P et al. (2014)	downgrading (according to Mandard et al.)	TRG 1-2	↑	Yes (≥ 0.31)	Yes
CHMP4B	1	Palma P et al. (2014)	downgrading (according to Mandard et al.)	TRG 1-2	↑	Yes (≥ 0.31)	Yes
CIAO2B	1	Palma P et al. (2014)	downgrading (according to Mandard et al.)	TRG 1-2	↑	Yes (≥ 0.31)	Yes
CLCA4	1	Gantt GA et al. (2013)	downstaging (according to AJCC criteria)	AJCC 0-2	↑	Yes	Yes (< 0.05)
CLOCK	1	Lu H et al. (2015)	downsizing; downgrading (according to Dworak et al.)	T-level downsizing; TRG 4 = pCR	↑	Yes	Yes (0.011)
CNP	1	Palma P et al. (2014)	downgrading (according to Mandard et al.)	TRG 1-2	↑	Yes (≥ 0.31)	Yes
COASY	1	Palma P et al. (2014)	downgrading (according to Mandard et al.)	TRG 1-2	↑	Yes (≥ 0.31)	Yes
COL22A1	1	Palma P et al. (2014)	downgrading (according to Mandard et al.)	TRG 1-2	↑	Yes (≥ 0.31)	Yes
COMMD4	1	Palma P et al. (2014)	downgrading (according to Mandard et al.)	TRG 1-2	↑	Yes (≥ 0.31)	Yes
COMMD8	1	Palma P et al. (2014)	downgrading (according to Mandard et al.)	TRG 1-2	↑	Yes (≥ 0.31)	Yes
COPS4	1	Palma P et al. (2014)	downgrading (according to Mandard et al.)	TRG 1-2	↑	Yes (≥ 0.31)	Yes
COX11	1	Palma P et al. (2014)	downgrading (according to Mandard et al.)	TRG 1-2	↑	Yes (≥ 0.31)	Yes
COX14	1	Rimkus C et al. (2008)	downgrading (according to Becker et al.)	TRG 1 (= TRG 1-2 according to Mandard et al.)	↑	No	Yes (< 0.001)
COX15	1	Rimkus C et al. (2008)	downgrading (according to Becker et al.)	TRG 1 (= TRG 1-2 according to Mandard et al.)	↑	No	Yes (< 0.001)
COX15	1	Koyama FC et al. (2018)	downgrading (according to Dworak et al.)	TRG 4 after radical surgery; clinical complete response achieved and sustained for at least 24 months	↑	No	Yes
COX6B1	1	Koyama FC et al. (2018)	downgrading (according to Dworak et al.)	TRG 4 after radical surgery; clinical complete response achieved and sustained for at least 24 months	↓	No	Yes
CPS1	1	Kim IJ et al. (2007)	downgrading (according to Dworak et al.)	TRG 4 (= CR)	n.r.	No	Yes (≤ 0.0008)
CR595760.1	1	Palma P et al. (2014)	downgrading (according to Mandard et al.)	TRG 1-2	↑	Yes (≥ 0.31)	Yes	full-length cdna clone cs0dh004yf14 of t cells (jurkat cell line) of homo sapiens (human)
CR616734.1	1	Palma P et al. (2014)	downgrading (according to Mandard et al.)	TRG 1-2	↑	Yes (≥ 0.31)	Yes	full-length cdna clone cs0di027yf17 of placenta cot 25-normalized of homo sapiens (human)
CR621142.1	1	Palma P et al. (2014)	downgrading (according to Mandard et al.)	TRG 1-2	↑	Yes (≥ 0.31)	Yes	full-length cdna clone cs0dn003ye14 of adult brain of homo sapiens (human)
CRY2	1	Lu H et al. (2015)	downsizing; downgrading (according to Dworak et al.)	T-level downsizing; TRG 4 = pCR	↑	Yes	Yes (0.014)
CTSB	1	Nishioka M et al. (2011)	downgrading (according to JSCCR)	TRG 2-3	↑	Yes (1.48)	Yes (0.005)
CTSE	1	Watanabe T et al. (2014)	downgrading (according to JSCCR)	TRG 2-3	↓	Yes (≥ 2.00)	Yes
CUL2	1	Palma P et al. (2014)	downgrading (according to Mandard et al.)	TRG 1-2	↑	Yes (≥ 0.31)	Yes
CXCL10	1	Li C et al. (2014)	downgrading; downstaging	pCR = absence of viable tumour cells in the rectal wall and in any of the resected lymph node	↑	Yes (chi-square = 6.522)	Yes (0.011)
CXCL3	1	Palma P et al. (2014)	downgrading (according to Mandard et al.)	TRG 1-2	↑	Yes (≥ 0.31)	Yes
CYB5B	1	Clarke PA et al. (2003)	radiological response by sequential MRI	radiological response = CR (disappearance of tumour); PR (decrease of 50% in size)	↓	Yes	Yes
CYP19A1	1	Palma P et al. (2014)	downgrading (according to Mandard et al.)	TRG 1-2	↑	Yes (≥ 0.31)	Yes
CYP27B1	1	Palma P et al. (2014)	downgrading (according to Mandard et al.)	TRG 1-2	↑	Yes (≥ 0.31)	Yes
DARS	1	Palma P et al. (2014)	downgrading (according to Mandard et al.)	TRG 1-2	↑	Yes (≥ 0.31)	Yes
DBH	1	Gantt GA et al. (2013)	downstaging (according to AJCC criteria)	AJCC 0-2	↓	Yes	Yes (< 0.01)
DCAF13	1	Palma P et al. (2014)	downgrading (according to Mandard et al.)	TRG 1-2	↑	Yes (≥ 0.31)	Yes
DCAF6	1	Palma P et al. (2014)	downgrading (according to Mandard et al.)	TRG 1-2	↑	Yes (≥ 0.31)	Yes
DDX1	1	Kim IJ et al. (2007)	downgrading (according to Dworak et al.)	TRG 4 (= CR)	n.r.	No	Yes (≤ 0.0008)
DDX28	1	Palma P et al. (2014)	downgrading (according to Mandard et al.)	TRG 1-2	↑	Yes (≥ 0.31)	Yes
DERL1	1	Palma P et al. (2014)	downgrading (according to Mandard et al.)	TRG 1-2	↑	Yes (≥ 0.31)	Yes
DN994689.1	1	Palma P et al. (2014)	downgrading (according to Mandard et al.)	TRG 1-2	↑	Yes (≥ 0.31)	Yes	adult whole brain, large insert, pcmv expression library cdna clone tc114241 5' similar to homo sapiens apc11 anaphase promoting complex subunit 11 homolog (yeast) (anapc11), transcript variant 2
DNAJC12	1	Watanabe T et al. (2014)	downgrading (according to JSCCR)	TRG 2-3	↓	Yes (≥ 2.00)	Yes
DNMT1	1	Nishioka M et al. (2011)	downgrading (according to JSCCR)	TRG 2-3	↑	Yes (1.38)	Yes (0.028)
DPM1	1	Palma P et al. (2014)	downgrading (according to Mandard et al.)	TRG 1-2	↑	Yes (≥ 0.31)	Yes
DSCAML1	1	Palma P et al. (2014)	downgrading (according to Mandard et al.)	TRG 1-2	↑	Yes (≥ 0.31)	Yes
DTWD2	1	Gantt GA et al. (2013)	downstaging (according to AJCC criteria)	AJCC 0-2	↑	Yes	Yes (< 0.05)
EBPL	1	Palma P et al. (2014)	downgrading (according to Mandard et al.)	TRG 1-2	↑	Yes (≥ 0.31)	Yes
ECT2	1	Palma P et al. (2014)	downgrading (according to Mandard et al.)	TRG 1-2	↑	Yes (≥ 0.31)	Yes
EEF1G	1	Clarke PA et al. (2003)	radiological response by sequential MRI	radiological response = CR (disappearance of tumour); PR (decrease of 50% in size)	↓	Yes	Yes
EFCAB7	1	Palma P et al. (2014)	downgrading (according to Mandard et al.)	TRG 1-2	↑	Yes (≥ 0.31)	Yes
EFNA5	1	Watanabe T et al. (2014)	downgrading (according to JSCCR)	TRG 2-3	↓	Yes (≥ 2.00)	Yes
EID2	1	Palma P et al. (2014)	downgrading (according to Mandard et al.)	TRG 1-2	↑	Yes (≥ 0.31)	Yes
EIF2A	1	Palma P et al. (2014)	downgrading (according to Mandard et al.)	TRG 1-2	↑	Yes (≥ 0.31)	Yes
EIF3K	1	Palma P et al. (2014)	downgrading (according to Mandard et al.)	TRG 1-2	↑	Yes (≥ 0.31)	Yes
ELAVL1	1	Kim IJ et al. (2007)	downgrading (according to Dworak et al.)	TRG 4 (= CR)	n.r.	No	Yes (≤ 0.0008)
EME1	1	Palma P et al. (2014)	downgrading (according to Mandard et al.)	TRG 1-2	↑	Yes (≥ 0.31)	Yes
EML4	1	Palma P et al. (2014)	downgrading (according to Mandard et al.)	TRG 1-2	↑	Yes (≥ 0.31)	Yes
ENO1	1	Kim IJ et al. (2007)	downgrading (according to Dworak et al.)	TRG 4 (= CR)	n.r.	No	Yes (≤ 0.0008)
EPB41L4A	1	Watanabe T et al. (2014)	downgrading (according to JSCCR)	TRG 2-3	↓	Yes (≥ 2.00)	Yes
EPHA4	1	Watanabe T et al. (2014)	downgrading (according to JSCCR)	TRG 2-3	↓	Yes (≥ 2.00)	Yes
EPS15	1	Kim IJ et al. (2007)	downgrading (according to Dworak et al.)	TRG 4 (= CR)	n.r.	No	Yes (≤ 0.0008)
ETS2	1	Rimkus C et al. (2008)	downgrading (according to Becker et al.)	TRG 1 (= TRG 1-2 according to Mandard et al.)	↑	No	Yes (< 0.001)
EXOSC2	1	Palma P et al. (2014)	downgrading (according to Mandard et al.)	TRG 1-2	↑	Yes (≥ 0.31)	Yes
EZH1	1	Kim IJ et al. (2007)	downgrading (according to Dworak et al.)	TRG 4 (= CR)	n.r.	No	Yes (≤ 0.0008)
FABP6	1	Lopes-Ramos C et al. (2015)	downgrading; downstaging	Group 3: pCR; Group 4: cCR managed by observation alone and with sustained response without evidence of recurrence after 24 months	↓	Yes (0.11)	Yes (< 0.01)
FAHD1	1	Palma P et al. (2014)	downgrading (according to Mandard et al.)	TRG 1-2	↑	Yes (≥ 0.31)	Yes
FAM133B	1	Palma P et al. (2014)	downgrading (according to Mandard et al.)	TRG 1-2	↑	Yes (≥ 0.31)	Yes
FAM199X	1	Palma P et al. (2014)	downgrading (according to Mandard et al.)	TRG 1-2	↑	Yes (≥ 0.31)	Yes
FAM98A	1	Palma P et al. (2014)	downgrading (according to Mandard et al.)	TRG 1-2	↑	Yes (≥ 0.31)	Yes
FBXO2	1	Kim IJ et al. (2007)	downgrading (according to Dworak et al.)	TRG 4 (= CR)	n.r.	No	Yes (≤ 0.0008)
FGFBP1	1	Lopes-Ramos C et al. (2015)	downgrading; downstaging	Group 3: pCR; Group 4: cCR managed by observation alone and with sustained response without evidence of recurrence after 24 months	↑	Yes (9.02)	Yes (< 0.01)
FGFR4	1	Kim IJ et al. (2007)	downgrading (according to Dworak et al.)	TRG 4 (= CR)	n.r.	No	Yes (≤ 0.0008)
FHL1	1	Kim IJ et al. (2007)	downgrading (according to Dworak et al.)	TRG 4 (= CR)	n.r.	No	Yes (≤ 0.0008)
FKBP3	1	Palma P et al. (2014)	downgrading (according to Mandard et al.)	TRG 1-2	↑	Yes (≥ 0.31)	Yes
FLJ20674	1	Kim IJ et al. (2007)	downgrading (according to Dworak et al.)	TRG 4 (= CR)	n.r.	No	Yes (≤ 0.0008)
FLNA	1	Kim IJ et al. (2007)	downgrading (according to Dworak et al.)	TRG 4 (= CR)	n.r.	No	Yes (≤ 0.0008)
FOXO3A	1	Kim IJ et al. (2007)	downgrading (according to Dworak et al.)	TRG 4 (= CR)	n.r.	No	Yes (≤ 0.0008)
FREM1	1	Rimkus C et al. (2008)	downgrading (according to Becker et al.)	TRG 1 (= TRG 1-2 according to Mandard et al.)	↓	No	Yes (< 0.001)
FRMD3	1	Watanabe T et al. (2014)	downgrading (according to JSCCR)	TRG 2-3	↓	Yes (≥ 2.00)	Yes
FRMD4A	1	Kim IJ et al. (2007)	downgrading (according to Dworak et al.)	TRG 4 (= CR)	n.r.	No	Yes (≤ 0.0008)
FTH1	1	Palma P et al. (2014)	downgrading (according to Mandard et al.)	TRG 1-2	↑	Yes (≥ 0.31)	Yes
FUCA2	1	Palma P et al. (2014)	downgrading (according to Mandard et al.)	TRG 1-2	↑	Yes (≥ 0.31)	Yes
FXYD3	1	Lee YY, et al. (2017)	downgrading (according to Mandard et al.)	TRG (not defined)	↑	Yes (comparison log ratio = 0.8124; 0.5951)	Yes (0.0005; 0.0018)
GABRA2	1	Lee YY, et al. (2017)	downgrading (according to Mandard et al.)	TRG (not defined)	↑	Yes (comparison log ratio = 0.8246)	Yes (0.0001)
GAR1	1	Palma P et al. (2014)	downgrading (according to Mandard et al.)	TRG 1-2	↑	Yes (≥ 0.31)	Yes
GCFC2	1	Palma P et al. (2014)	downgrading (according to Mandard et al.)	TRG 1-2	↑	Yes (≥ 0.31)	Yes
GEMIN5	1	Palma P et al. (2014)	downgrading (according to Mandard et al.)	TRG 1-2	↑	Yes (≥ 0.31)	Yes
GET1	1	Palma P et al. (2014)	downgrading (according to Mandard et al.)	TRG 1-2	↑	Yes (≥ 0.31)	Yes
GGA2	1	Rimkus C et al. (2008)	downgrading (according to Becker et al.)	TRG 1 (= TRG 1-2 according to Mandard et al.)	↑	No	Yes (< 0.001)
GGCT	1	Palma P et al. (2014)	downgrading (according to Mandard et al.)	TRG 1-2	↑	Yes (≥ 0.31)	Yes
GLCE	1	Palma P et al. (2014)	downgrading (according to Mandard et al.)	TRG 1-2	↑	Yes (≥ 0.31)	Yes
GLDC	1	Kim IJ et al. (2007)	downgrading (according to Dworak et al.)	TRG 4 (= CR)	n.r.	No	Yes (≤ 0.0008)
GMNN	1	Palma P et al. (2014)	downgrading (according to Mandard et al.)	TRG 1-2	↑	Yes (≥ 0.31)	Yes
GNG4	1	Palma P et al. (2014)	downgrading (according to Mandard et al.)	TRG 1-2	↑	Yes (≥ 0.31)	Yes
GPR107	1	Kim IJ et al. (2007)	downgrading (according to Dworak et al.)	TRG 4 (= CR)	n.r.	No	Yes (≤ 0.0008)
GPR143	1	Lopes-Ramos C et al. (2015)	downgrading; downstaging	Group 3: pCR; Group 4: cCR managed by observation alone and with sustained response without evidence of recurrence after 24 months	↓	Yes (0.09)	Yes (< 0.01)
GCNT3	1	Lopes-Ramos C et al. (2015)	downgrading; downstaging	Group 3: pCR; Group 4: cCR managed by observation alone and with sustained response without evidence of recurrence after 24 months	↑	Yes (4.94)	Yes (< 0.01)
GTF2B	1	Palma P et al. (2014)	downgrading (according to Mandard et al.)	TRG 1-2	↑	Yes (≥ 0.31)	Yes
GTF2F2	1	Palma P et al. (2014)	downgrading (according to Mandard et al.)	TRG 1-2	↑	Yes (≥ 0.31)	Yes
H2AFX	1	Kim IJ et al. (2007)	downgrading (according to Dworak et al.)	TRG 4 (= CR)	n.r.	No	Yes (≤ 0.0008)
HBS1L	1	Palma P et al. (2014)	downgrading (according to Mandard et al.)	TRG 1-2	↑	Yes (≥ 0.31)	Yes
HDDC2	1	Palma P et al. (2014)	downgrading (according to Mandard et al.)	TRG 1-2	↑	Yes (≥ 0.31)	Yes
HEATR9	1	Palma P et al. (2014)	downgrading (according to Mandard et al.)	TRG 1-2	↑	Yes (≥ 0.31)	Yes
HEMK1	1	Kim IJ et al. (2007)	downgrading (according to Dworak et al.)	TRG 4 (= CR)	n.r.	No	Yes (≤ 0.0008)
HIST1H3C	1	Palma P et al. (2014)	downgrading (according to Mandard et al.)	TRG 1-2	↑	Yes (≥ 0.31)	Yes
HLA-DRB1	1	Palma P et al. (2014)	downgrading (according to Mandard et al.)	TRG 1-2	↑	Yes (≥ 0.31)	Yes
HNRNPC	1	Kim IJ et al. (2007)	downgrading (according to Dworak et al.)	TRG 4 (= CR)	n.r.	No	Yes (≤ 0.0008)
HNRNPR	1	Kim IJ et al. (2007)	downgrading (according to Dworak et al.)	TRG 4 (= CR)	n.r.	No	Yes (≤ 0.0008)
HNRPA3P1	1	Palma P et al. (2014)	downgrading (according to Mandard et al.)	TRG 1-2	↑	Yes (≥ 0.31)	Yes
HOXB8	1	Shen S., et al. (2016)	downsizing (according to RECIST Guidelines)	CR + PR	↑	No	Yes (≤ 0.01)
HPDL	1	Palma P et al. (2014)	downgrading (according to Mandard et al.)	TRG 1-2	↑	Yes (≥ 0.31)	Yes
HPGD	1	Lopes-Ramos C et al. (2015)	downgrading; downstaging	Group 3: pCR; Group 4: cCR managed by observation alone and with sustained response without evidence of recurrence after 24 months	↑	Yes (4.19)	Yes (< 0.01)
Hs.657706	1	Watanabe T et al. (2014)	downgrading (according to JSCCR)	TRG 2-3	↑	Yes (≥ 2.00)	Yes	UniGene ID
Hs.676125	1	Watanabe T et al. (2014)	downgrading (according to JSCCR)	TRG 2-3	↑	Yes (≥ 2.00)	Yes	UniGene ID
HSD17B2	1	Watanabe T et al. (2014)	downgrading (according to JSCCR)	TRG 2-3	↓	Yes (≥ 2.00)	Yes
HSD3B2	1	Kim IJ et al. (2007)	downgrading (according to Dworak et al.)	TRG 4 (= CR)	n.r.	No	Yes (≤ 0.0008)
HSP90AB3P	1	Palma P et al. (2014)	downgrading (according to Mandard et al.)	TRG 1-2	↑	Yes (≥ 0.31)	Yes
HSPA14	1	Palma P et al. (2014)	downgrading (according to Mandard et al.)	TRG 1-2	↑	Yes (≥ 0.31)	Yes
HSPB1	1	Lu H et al. (2015)	downsizing; downgrading (according to Dworak et al.)	T-level downsizing; TRG 4 = pCR	↓	Yes	Yes (0.032)
HSPC047	1	Kim IJ et al. (2007)	downgrading (according to Dworak et al.)	TRG 4 (= CR)	n.r.	No	Yes (≤ 0.0008)
HTR2C	1	Kim IJ et al. (2007)	downgrading (according to Dworak et al.)	TRG 4 (= CR)	n.r.	No	Yes (≤ 0.0008)
HYAL1	1	Lopes-Ramos C et al. (2015)	downgrading; downstaging	Group 3: pCR; Group 4: cCR managed by observation alone and with sustained response without evidence of recurrence after 24 months	↑	Yes (9.82)	Yes (< 0.01)
ID1	1	Palma P et al. (2014)	downgrading (according to Mandard et al.)	TRG 1-2	↑	Yes (≥ 0.31)	Yes
IFT52	1	Palma P et al. (2014)	downgrading (according to Mandard et al.)	TRG 1-2	↑	Yes (≥ 0.31)	Yes
IGLC2	1	Kim IJ et al. (2007)	downgrading (according to Dworak et al.)	TRG 4 (= CR)	n.r.	No	Yes (≤ 0.0008)
ILF3	1	Kim IJ et al. (2007)	downgrading (according to Dworak et al.)	TRG 4 (= CR)	n.r.	No	Yes (≤ 0.0008)
INCYTEUNIQUE	1	Palma P et al. (2014)	downgrading (according to Mandard et al.)	TRG 1-2	↑	Yes (≥ 0.31)	Yes
INO80C	1	Palma P et al. (2014)	downgrading (according to Mandard et al.)	TRG 1-2	↑	Yes (≥ 0.31)	Yes
INTS12	1	Palma P et al. (2014)	downgrading (according to Mandard et al.)	TRG 1-2	↑	Yes (≥ 0.31)	Yes
IPCEF1	1	Kim IJ et al. (2007)	downgrading (according to Dworak et al.)	TRG 4 (= CR)	n.r.	No	Yes (≤ 0.0008)
ISG20	1	Lopes-Ramos C et al. (2015)	downgrading; downstaging	Group 3: pCR; Group 4: cCR managed by observation alone and with sustained response without evidence of recurrence after 24 months	↑	Yes (3.06)	Yes (< 0.01)
ITGA2	1	Nishioka M et al. (2011)	downgrading (according to JSCCR)	TRG 2-3	↑	Yes (1.78)	Yes (0.045)
ITGA6	1	Palma P et al. (2014)	downgrading (according to Mandard et al.)	TRG 1-2	↑	Yes (≥ 0.31)	Yes
ITGB1	1	Nishioka M et al. (2011)	downgrading (according to JSCCR)	TRG 2-3	↑	Yes (1.48)	Yes (0.045)
ITM2A	1	Kim IJ et al. (2007)	downgrading (according to Dworak et al.)	TRG 4 (= CR)	n.r.	No	Yes (≤ 0.0008)
ITPR3	1	Koyama FC et al. (2018)	downgrading (according to Dworak et al.)	TRG 4 after radical surgery; clinical complete response achieved and sustained for at least 24 months	↑	No	Yes
KCNH2	1	Kim IJ et al. (2007)	downgrading (according to Dworak et al.)	TRG 4 (= CR)	n.r.	No	Yes (≤ 0.0008)
KHK	1	Palma P et al. (2014)	downgrading (according to Mandard et al.)	TRG 1-2	↑	Yes (≥ 0.31)	Yes
KNL1	1	Palma P et al. (2014)	downgrading (according to Mandard et al.)	TRG 1-2	↑	Yes (≥ 0.31)	Yes
KNSTRN	1	Palma P et al. (2014)	downgrading (according to Mandard et al.)	TRG 1-2	↑	Yes (≥ 0.31)	Yes
KPNA6	1	Rimkus C et al. (2008)	downgrading (according to Becker et al.)	TRG 1 (= TRG 1-2 according to Mandard et al.)	↑	No	Yes (< 0.001)
KPNB1	1	Rimkus C et al. (2008)	downgrading (according to Becker et al.)	TRG 1 (= TRG 1-2 according to Mandard et al.)	↑	No	Yes (< 0.001)
KRT8	1	Palma P et al. (2014)	downgrading (according to Mandard et al.)	TRG 1-2	↑	Yes (≥ 0.31)	Yes
LEMD3	1	Kim IJ et al. (2007)	downgrading (according to Dworak et al.)	TRG 4 (= CR)	n.r.	No	Yes (≤ 0.0008)
LIG3	1	Palma P et al. (2014)	downgrading (according to Mandard et al.)	TRG 1-2	↑	Yes (≥ 0.31)	Yes
LINC01561	1	Palma P et al. (2014)	downgrading (according to Mandard et al.)	TRG 1-2	↑	Yes (≥ 0.31)	Yes
LMNB2	1	Kim IJ et al. (2007)	downgrading (according to Dworak et al.)	TRG 4 (= CR)	n.r.	No	Yes (≤ 0.0008)
LMX1A	1	Gantt GA et al. (2013)	downstaging (according to AJCC criteria)	AJCC 0-2	↓	Yes	Yes (< 0.01)
LOC120376	1	Watanabe T et al. (2014)	downgrading (according to JSCCR)	TRG 2-3	↓	Yes (≥ 2.00)	Yes	Uncharacterized protein LOC120376
LOC134145	1	Palma P et al. (2014)	downgrading (according to Mandard et al.)	TRG 1-2	↑	Yes (≥ 0.31)	Yes	hypothetical protein loc134145 (loc134145)
LOC151475	1	Palma P et al. (2014)	downgrading (according to Mandard et al.)	TRG 1-2	↑	Yes (≥ 0.31)	Yes	cdna flj30454 fis, clone brace2009311
LOC158381	1	Palma P et al. (2014)	downgrading (according to Mandard et al.)	TRG 1-2	↑	Yes (≥ 0.31)	Yes	hypothetical protein loc158381, mrna (cdna clone image:4824906), with apparent retained intron
LOC199899	1	Rimkus C et al. (2008)	downgrading (according to Becker et al.)	TRG 1 (= TRG 1-2 according to Mandard et al.)	↑	No	Yes (< 0.001)
LOC283768	1	Kim IJ et al. (2007)	downgrading (according to Dworak et al.)	TRG 4 (= CR)	n.r.	No	Yes (≤ 0.0008)
LOC284232	1	Nakao T et al. (2015)	downsizing; downsizing	TRG 2-3 (JSCCR)	↓	Yes (2.40/2.20*; 2.34/2.24**)	Yes (0.008/0.028*; 0.037/0.031**)	*tegafur/gimeracil/oteracil group; **tegafur-uracil group;
LOC339692	1	Kim IJ et al. (2007)	downgrading (according to Dworak et al.)	TRG 4 (= CR)	n.r.	No	Yes (≤ 0.0008)
LOC375010	1	Nakao T et al. (2015)	downsizing; downsizing	TRG 2-3 (JSCCR)	↓	Yes (2.73*; 2.19**)	Yes (0.007*; 0.029**)	*tegafur/gimeracil/oteracil group; **tegafur-uracil group;
LOC51136	1	Palma P et al. (2014)	downgrading (according to Mandard et al.)	TRG 1-2	↑	Yes (≥ 0.31)	Yes	ptd016 protein (loc51136)
LOC729399	1	Gantt GA et al. (2013)	downstaging (according to AJCC criteria)	AJCC 0-2	↑	Yes	Yes (< 0.05)
LOC90379	1	Kim IJ et al. (2007)	downgrading (according to Dworak et al.)	TRG 4 (= CR)	n.r.	No	Yes (≤ 0.0008)
LOC91137	1	Palma P et al. (2014)	downgrading (according to Mandard et al.)	TRG 1-2	↑	Yes (≥ 0.31)	Yes	hypothetical protein bc017169 (loc91137)
LOC92482	1	Kim IJ et al. (2007)	downgrading (according to Dworak et al.)	TRG 4 (= CR)	n.r.	No	Yes (≤ 0.0008)
LRR1	1	Palma P et al. (2014)	downgrading (according to Mandard et al.)	TRG 1-2	↑	Yes (≥ 0.31)	Yes
LRRIQ3	1	Watanabe T et al. (2014)	downgrading (according to JSCCR)	TRG 2-3	↑	Yes (≥ 2.00)	Yes
LSM5	1	Palma P et al. (2014)	downgrading (according to Mandard et al.)	TRG 1-2	↑	Yes (≥ 0.31)	Yes
MAFB	1	Rimkus C et al. (2008)	downgrading (according to Becker et al.)	TRG 1 (= TRG 1-2 according to Mandard et al.)	↑	No	Yes (< 0.001)
MALL	1	Lopes-Ramos C et al. (2015)	downgrading; downstaging	Group 3: pCR; Group 4: cCR managed by observation alone and with sustained response without evidence of recurrence after 24 months	↑	Yes (5.20)	Yes (< 0.01)
MAPK9	1	Palma P et al. (2014)	downgrading (according to Mandard et al.)	TRG 1-2	↑	Yes (≥ 0.31)	Yes
MAX	1	Kim IJ et al. (2007)	downgrading (according to Dworak et al.)	TRG 4 (= CR)	n.r.	No	Yes (≤ 0.0008)
MCF2L	1	Kim IJ et al. (2007)	downgrading (according to Dworak et al.)	TRG 4 (= CR)	n.r.	No	Yes (≤ 0.0008)
MCM3	1	Palma P et al. (2014)	downgrading (according to Mandard et al.)	TRG 1-2	↑	Yes (≥ 0.31)	Yes
MDH1	1	Palma P et al. (2014)	downgrading (according to Mandard et al.)	TRG 1-2	↑	Yes (≥ 0.31)	Yes
MDH2	1	Palma P et al. (2014)	downgrading (according to Mandard et al.)	TRG 1-2	↑	Yes (≥ 0.31)	Yes
MDK	1	Lopes-Ramos C et al. (2015)	downgrading; downstaging	Group 3: pCR; Group 4: cCR managed by observation alone and with sustained response without evidence of recurrence after 24 months	↑	Yes (2.97)	Yes (< 0.01)
MET	1	Saigusa S, Tanaka K et al. (2012)	1: downgrading (according to JSCCR; Mandard et al.; Dworak et al.; Rodel et al.); 2: RFS; 3: OS	TRG2, TRG2, TRG3, TRG3; pCR and no regression excluded	↓ (in TRG according to Rödel)	Yes	Yes
MEX3D	1	Palma P et al. (2014)	downgrading (according to Mandard et al.)	TRG 1-2	↑	Yes (≥ 0.31)	Yes
MFF	1	Palma P et al. (2014)	downgrading (according to Mandard et al.)	TRG 1-2	↑	Yes (≥ 0.31)	Yes
MFN1	1	Rimkus C et al. (2008)	downgrading (according to Becker et al.)	TRG 1 (= TRG 1-2 according to Mandard et al.)	↑	No	Yes (< 0.001)
MIS18A	1	Kim IJ et al. (2007)	downgrading (according to Dworak et al.)	TRG 4 (= CR)	n.r.	No	Yes (≤ 0.0008)
MLF2	1	Kim IJ et al. (2007)	downgrading (according to Dworak et al.)	TRG 4 (= CR)	n.r.	No	Yes (≤ 0.0008)
MMP1	1	Nishioka M et al. (2011)	downgrading (according to JSCCR)	TRG 2-3	↑	Yes (1.85)	Yes (0.045)
MMP12	1	Palma P et al. (2014)	downgrading (according to Mandard et al.)	TRG 1-2	↑	Yes (≥ 0.31)	Yes
MMP16	1	Nishioka M et al. (2011)	downgrading (according to JSCCR)	TRG 2-3	↑	Yes (1.45)	Yes (0.045)
MMP7	1	Nishioka M et al. (2011)	downgrading (according to JSCCR)	TRG 2-3	↑	Yes (2.63)	Yes (0.007)
MMP9	1	Nishioka M et al. (2011)	downgrading (according to JSCCR)	TRG 2-3	↑	Yes (1.86)	Yes (0.013)
MMRN1	1	Gantt GA et al. (2013)	downstaging (according to AJCC criteria)	AJCC 0-2	↑	Yes	Yes (< 0.05)
MPRIP	1	Rimkus C et al. (2008)	downgrading (according to Becker et al.)	TRG 1 (= TRG 1-2 according to Mandard et al.)	↓	No	Yes (< 0.001)
MRID1	1	Palma P et al. (2014)	downgrading (according to Mandard et al.)	TRG 1-2	↑	Yes (≥ 0.31)	Yes
MRM2	1	Palma P et al. (2014)	downgrading (according to Mandard et al.)	TRG 1-2	↑	Yes (≥ 0.31)	Yes
MRPL1	1	Palma P et al. (2014)	downgrading (according to Mandard et al.)	TRG 1-2	↑	Yes (≥ 0.31)	Yes
MRPL11	1	Palma P et al. (2014)	downgrading (according to Mandard et al.)	TRG 1-2	↑	Yes (≥ 0.31)	Yes
MRPL12	1	Palma P et al. (2014)	downgrading (according to Mandard et al.)	TRG 1-2	↑	Yes (≥ 0.31)	Yes
MRPL30	1	Palma P et al. (2014)	downgrading (according to Mandard et al.)	TRG 1-2	↑	Yes (≥ 0.31)	Yes
MRPL45	1	Palma P et al. (2014)	downgrading (according to Mandard et al.)	TRG 1-2	↑	Yes (≥ 0.31)	Yes
MRPL46	1	Palma P et al. (2014)	downgrading (according to Mandard et al.)	TRG 1-2	↑	Yes (≥ 0.31)	Yes
MRPL51	1	Palma P et al. (2014)	downgrading (according to Mandard et al.)	TRG 1-2	↑	Yes (≥ 0.31)	Yes
MRPL9	1	Palma P et al. (2014)	downgrading (according to Mandard et al.)	TRG 1-2	↑	Yes (≥ 0.31)	Yes
MRPS15	1	Palma P et al. (2014)	downgrading (according to Mandard et al.)	TRG 1-2	↑	Yes (≥ 0.31)	Yes
MRTO4	1	Palma P et al. (2014)	downgrading (according to Mandard et al.)	TRG 1-2	↑	Yes (≥ 0.31)	Yes
MS4A12	1	Gantt GA et al. (2013)	downstaging (according to AJCC criteria)	AJCC 0-2	↑	Yes	Yes (< 0.05)
MSX2	1	Kim IJ et al. (2007)	downgrading (according to Dworak et al.)	TRG 4 (= CR)	n.r.	No	Yes (≤ 0.0008)
MT-ATP6	1	Koyama FC et al. (2018)	downgrading (according to Dworak et al.)	TRG 4 after radical surgery; clinical complete response achieved and sustained for at least 24 months	↓	No	Yes
MT-CYB	1	Koyama FC et al. (2018)	downgrading (according to Dworak et al.)	TRG 4 after radical surgery; clinical complete response achieved and sustained for at least 24 months	↑	No	Yes
MT-ND5	1	Koyama FC et al. (2018)	downgrading (according to Dworak et al.)	TRG 4 after radical surgery; clinical complete response achieved and sustained for at least 24 months	↑	No	Yes
MTPAP	1	Rimkus C et al. (2008)	downgrading (according to Becker et al.)	TRG 1 (= TRG 1-2 according to Mandard et al.)	↑	No	Yes (< 0.001)
MYO19	1	Palma P et al. (2014)	downgrading (according to Mandard et al.)	TRG 1-2	↑	Yes (≥ 0.31)	Yes
N55958.1	1	Palma P et al. (2014)	downgrading (according to Mandard et al.)	TRG 1-2	↑	Yes (≥ 0.31)	Yes	j4702f human fetal heart, lambda zap express cdna clone j4702 5'
NAA10	1	Palma P et al. (2014)	downgrading (according to Mandard et al.)	TRG 1-2	↑	Yes (≥ 0.31)	Yes
NAA20 / NAA50	1	Palma P et al. (2014)	downgrading (according to Mandard et al.)	TRG 1-2	↑	Yes (≥ 0.31)	Yes
NARF	1	Rimkus C et al. (2008)	downgrading (according to Becker et al.)	TRG 1 (= TRG 1-2 according to Mandard et al.)	↑	No	Yes (< 0.001)
NCBP2	1	Palma P et al. (2014)	downgrading (according to Mandard et al.)	TRG 1-2	↑	Yes (≥ 0.31)	Yes
NDUFB5	1	Palma P et al. (2014)	downgrading (according to Mandard et al.)	TRG 1-2	↑	Yes (≥ 0.31)	Yes
NDUFC1	1	Palma P et al. (2014)	downgrading (according to Mandard et al.)	TRG 1-2	↑	Yes (≥ 0.31)	Yes
NDUFS2	1	Koyama FC et al. (2018)	downgrading (according to Dworak et al.)	TRG 4 after radical surgery; clinical complete response achieved and sustained for at least 24 months	↑	No	Yes
NDUFS8	1	Palma P et al. (2014)	downgrading (according to Mandard et al.)	TRG 1-2	↑	Yes (≥ 0.31)	Yes
NDUFV1	1	Koyama FC et al. (2018)	downgrading (according to Dworak et al.)	TRG 4 after radical surgery; clinical complete response achieved and sustained for at least 24 months	↑	No	Yes
NEAT1	1	Palma P et al. (2014)	downgrading (according to Mandard et al.)	TRG 1-2	↑	Yes (≥ 0.31)	Yes
NF1	1	Kim IJ et al. (2007)	downgrading (according to Dworak et al.)	TRG 4 (= CR)	n.r.	No	Yes (≤ 0.0008)
NfKB	1	Huh JW et al. (2014)	downstaging; downgrading (according to Rodel C et al., based on the ratio of fibrosis to residual cancer)	TNM downstaging; TRG 3-4	↓ (correlation only in terms of TRG)	No	Yes
NFKB2	1	Nishioka M et al. (2011)	downgrading (according to JSCCR)	TRG 2-3	↑	Yes (1.63)	Yes (0.028)
NLE1	1	Palma P et al. (2014)	downgrading (according to Mandard et al.)	TRG 1-2	↑	Yes (≥ 0.31)	Yes
NME1	1	Nishioka M et al. (2011)	downgrading (according to JSCCR)	TRG 2-3	↑	Yes (1.30)	Yes (0.045)
NME2	1	Palma P et al. (2014)	downgrading (according to Mandard et al.)	TRG 1-2	↑	Yes (≥ 0.31)	Yes
NOA1	1	Palma P et al. (2014)	downgrading (according to Mandard et al.)	TRG 1-2	↑	Yes (≥ 0.31)	Yes
NPM3	1	Palma P et al. (2014)	downgrading (according to Mandard et al.)	TRG 1-2	↑	Yes (≥ 0.31)	Yes
NPSR1	1	Lopes-Ramos C et al. (2015)	downgrading; downstaging	Group 3: pCR; Group 4: cCR managed by observation alone and with sustained response without evidence of recurrence after 24 months	↑	Yes (14.78)	Yes (< 0.01)
NPTX2	1	Karagkounis G et al. (2016)	downgrading (according to AJCC); OS, DFS	TRG 0-1	↓	Yes	Yes (0.011)
NPVF	1	Palma P et al. (2014)	downgrading (according to Mandard et al.)	TRG 1-2	↑	Yes (≥ 0.31)	Yes
NPY6R	1	Watanabe T et al. (2014)	downgrading (according to JSCCR)	TRG 2-3	↓	Yes (≥ 2.00)	Yes
NSUN4	1	Palma P et al. (2014)	downgrading (according to Mandard et al.)	TRG 1-2	↑	Yes (≥ 0.31)	Yes
NT5C3A	1	Palma P et al. (2014)	downgrading (according to Mandard et al.)	TRG 1-2	↑	Yes (≥ 0.31)	Yes
NUDCD2	1	Palma P et al. (2014)	downgrading (according to Mandard et al.)	TRG 1-2	↑	Yes (≥ 0.31)	Yes
NUP160	1	Palma P et al. (2014)	downgrading (according to Mandard et al.)	TRG 1-2	↑	Yes (≥ 0.31)	Yes
NUP62	1	Kim IJ et al. (2007)	downgrading (according to Dworak et al.)	TRG 4 (= CR)	n.r.	No	Yes (≤ 0.0008)
OIP5	1	Palma P et al. (2014)	downgrading (according to Mandard et al.)	TRG 1-2	↑	Yes (≥ 0.31)	Yes
P2RY13	1	Kim IJ et al. (2007)	downgrading (according to Dworak et al.)	TRG 4 (= CR)	n.r.	No	Yes (≤ 0.0008)
PAXBP1	1	Palma P et al. (2014)	downgrading (according to Mandard et al.)	TRG 1-2	↑	Yes (≥ 0.31)	Yes
PCSK5	1	Kim IJ et al. (2007)	downgrading (according to Dworak et al.)	TRG 4 (= CR)	n.r.	No	Yes (≤ 0.0008)
PDRG1	1	Saigusa S, Tanaka K et al. (2012)	1: downgrading (according to JSCCR; Mandard et al.; Dworak et al.; Rodel et al.); 2: RFS; 3: OS	TRG2, TRG2, TRG3, TRG3; pCR and no regression excluded	↓ (in TRG according to JSCCR, Dworak and Rödel)	Yes	Yes
PDS5A	1	Palma P et al. (2014)	downgrading (according to Mandard et al.)	TRG 1-2	↑	Yes (≥ 0.31)	Yes
PDXK	1	Kim IJ et al. (2007)	downgrading (according to Dworak et al.)	TRG 4 (= CR)	n.r.	No	Yes (≤ 0.0008)
PEX14	1	Rimkus C et al. (2008)	downgrading (according to Becker et al.)	TRG 1 (= TRG 1-2 according to Mandard et al.)	↑	No	Yes (< 0.001)
PHF7	1	Kim IJ et al. (2007)	downgrading (according to Dworak et al.)	TRG 4 (= CR)	n.r.	No	Yes (≤ 0.0008)
PIGA	1	Palma P et al. (2014)	downgrading (according to Mandard et al.)	TRG 1-2	↑	Yes (≥ 0.31)	Yes
PIP5K1B	1	Koyama FC et al. (2018)	downgrading (according to Dworak et al.)	TRG 4 after radical surgery; clinical complete response achieved and sustained for at least 24 months	↑	No	Yes
PLAAT2	1	Nakao T et al. (2015)	downsizing; downsizing	TRG 2-3 (JSCCR)	↓	Yes (2.53*; 3.04**)	Yes (0.030*; 0.023**)	*tegafur/gimeracil/oteracil group; **tegafur-uracil group;
PLCB3	1	Koyama FC et al. (2018)	downgrading (according to Dworak et al.)	TRG 4 after radical surgery; clinical complete response achieved and sustained for at least 24 months	↑	No	Yes
PLCB4	1	Koyama FC et al. (2018)	downgrading (according to Dworak et al.)	TRG 4 after radical surgery; clinical complete response achieved and sustained for at least 24 months	↓	No	Yes
PLCE1	1	Kim IJ et al. (2007)	downgrading (according to Dworak et al.)	TRG 4 (= CR)	n.r.	No	Yes (≤ 0.0008)
PLLP	1	Lee YY, et al. (2017)	downgrading (according to Mandard et al.)	TRG (not defined)	↑	Yes (comparison log ratio = 1.1474)	Yes (<0.0001)
PLLP	1	Lopes-Ramos C et al. (2015)	downgrading; downstaging	Group 3: pCR; Group 4: cCR managed by observation alone and with sustained response without evidence of recurrence after 24 months	↑	Yes (6.91)	Yes (< 0.01)
PLPP2	1	Palma P et al. (2014)	downgrading (according to Mandard et al.)	TRG 1-2	↑	Yes (≥ 0.31)	Yes
PMCH	1	Palma P et al. (2014)	downgrading (according to Mandard et al.)	TRG 1-2	↑	Yes (≥ 0.31)	Yes
POLA1	1	Palma P et al. (2014)	downgrading (according to Mandard et al.)	TRG 1-2	↑	Yes (≥ 0.31)	Yes
POLR2K	1	Palma P et al. (2014)	downgrading (according to Mandard et al.)	TRG 1-2	↑	Yes (≥ 0.31)	Yes
PRKAR1A	1	Palma P et al. (2014)	downgrading (according to Mandard et al.)	TRG 1-2	↑	Yes (≥ 0.31)	Yes
PROM1	1	Hur H et al. (2016)	downgrading (according to Mandard et al.)	TRG 1-2	↑	Yes	Yes (0.021)
PSMC2	1	Palma P et al. (2014)	downgrading (according to Mandard et al.)	TRG 1-2	↑	Yes (≥ 0.31)	Yes
PSMG1	1	Palma P et al. (2014)	downgrading (according to Mandard et al.)	TRG 1-2	↑	Yes (≥ 0.31)	Yes
PTBP3	1	Palma P et al. (2014)	downgrading (according to Mandard et al.)	TRG 1-2	↑	Yes (≥ 0.31)	Yes
PTGS1	1	Koyama FC et al. (2018)	downgrading (according to Dworak et al.)	TRG 4 after radical surgery; clinical complete response achieved and sustained for at least 24 months	↑	No	Yes
PYCARD	1	Kim IJ et al. (2007)	downgrading (according to Dworak et al.)	TRG 4 (= CR)	n.r.	No	Yes (≤ 0.0008)
RAD23B	1	Kim IJ et al. (2007)	downgrading (according to Dworak et al.)	TRG 4 (= CR)	n.r.	No	Yes (≤ 0.0008)
RAP1A	1	Kim IJ et al. (2007)	downgrading (according to Dworak et al.)	TRG 4 (= CR)	n.r.	No	Yes (≤ 0.0008)
RAPGEF2	1	Kim IJ et al. (2007)	downgrading (according to Dworak et al.)	TRG 4 (= CR)	n.r.	No	Yes (≤ 0.0008)
RBM15B	1	Palma P et al. (2014)	downgrading (according to Mandard et al.)	TRG 1-2	↑	Yes (≥ 0.31)	Yes
RCE1	1	Palma P et al. (2014)	downgrading (according to Mandard et al.)	TRG 1-2	↑	Yes (≥ 0.31)	Yes
REG4	1	Watanabe T et al. (2014)	downgrading (according to JSCCR)	TRG 2-3	↓	Yes (≥ 2.00)	Yes
RETREG2	1	Kim IJ et al. (2007)	downgrading (according to Dworak et al.)	TRG 4 (= CR)	n.r.	No	Yes (≤ 0.0008)
RFWD3	1	Palma P et al. (2014)	downgrading (according to Mandard et al.)	TRG 1-2	↑	Yes (≥ 0.31)	Yes
RIF1	1	Palma P et al. (2014)	downgrading (according to Mandard et al.)	TRG 1-2	↑	Yes (≥ 0.31)	Yes
RMDN1	1	Palma P et al. (2014)	downgrading (according to Mandard et al.)	TRG 1-2	↑	Yes (≥ 0.31)	Yes
RNF113B	1	Palma P et al. (2014)	downgrading (according to Mandard et al.)	TRG 1-2	↑	Yes (≥ 0.31)	Yes
RP11-484I6.3	1	Palma P et al. (2014)	downgrading (according to Mandard et al.)	TRG 1-2	↑	Yes (≥ 0.31)	Yes	hypothetical protein bc015148 (loc93081)
RPAP2	1	Kim IJ et al. (2007)	downgrading (according to Dworak et al.)	TRG 4 (= CR)	n.r.	No	Yes (≤ 0.0008)
RPL10L	1	Kim IJ et al. (2007)	downgrading (according to Dworak et al.)	TRG 4 (= CR)	n.r.	No	Yes (≤ 0.0008)
RPL21P68	1	Watanabe T et al. (2014)	downgrading (according to JSCCR)	TRG 2-3	↑	Yes (≥ 2.00)	Yes
RPL24	1	Palma P et al. (2014)	downgrading (according to Mandard et al.)	TRG 1-2	↑	Yes (≥ 0.31)	Yes
RPL5	1	Palma P et al. (2014)	downgrading (according to Mandard et al.)	TRG 1-2	↑	Yes (≥ 0.31)	Yes
RPN2	1	Sakai K et al. (2014)	downgrading (according to JCCC and Kanehara et al.)	TRG 2-3	↓	Yes	Yes
RPP30	1	Palma P et al. (2014)	downgrading (according to Mandard et al.)	TRG 1-2	↑	Yes (≥ 0.31)	Yes
RPS2	1	Kim IJ et al. (2007)	downgrading (according to Dworak et al.)	TRG 4 (= CR)	n.r.	No	Yes (≤ 0.0008)
RPS29	1	Clarke PA et al. (2003)	radiological response by sequential MRI	radiological response = CR (disappearance of tumour); PR (decrease of 50% in size)	↓	Yes	Yes
RPS4Y1	1	Kim IJ et al. (2007)	downgrading (according to Dworak et al.)	TRG 4 (= CR)	n.r.	No	Yes (≤ 0.0008)
RPUSD4	1	Palma P et al. (2014)	downgrading (according to Mandard et al.)	TRG 1-2	↑	Yes (≥ 0.31)	Yes
RRP15	1	Palma P et al. (2014)	downgrading (according to Mandard et al.)	TRG 1-2	↑	Yes (≥ 0.31)	Yes
RRP36	1	Palma P et al. (2014)	downgrading (according to Mandard et al.)	TRG 1-2	↑	Yes (≥ 0.31)	Yes
RTCA	1	Palma P et al. (2014)	downgrading (according to Mandard et al.)	TRG 1-2	↑	Yes (≥ 0.31)	Yes
RUVBL2	1	Palma P et al. (2014)	downgrading (according to Mandard et al.)	TRG 1-2	↑	Yes (≥ 0.31)	Yes
SAAL1	1	Palma P et al. (2014)	downgrading (according to Mandard et al.)	TRG 1-2	↑	Yes (≥ 0.31)	Yes
SAE1	1	Kim IJ et al. (2007)	downgrading (according to Dworak et al.)	TRG 4 (= CR)	n.r.	No	Yes (≤ 0.0008)
SAMD5	1	Watanabe T et al. (2014)	downgrading (according to JSCCR)	TRG 2-3	↓	Yes (≥ 2.00)	Yes
SCNN1A	1	Lee YY, et al. (2017)	downgrading (according to Mandard et al.)	TRG (not defined)	↑	Yes (comparison log ratio = 1.1402)	Yes (0.0001)
SDAD1	1	Palma P et al. (2014)	downgrading (according to Mandard et al.)	TRG 1-2	↑	Yes (≥ 0.31)	Yes
SDHC	1	Rimkus C et al. (2008)	downgrading (according to Becker et al.)	TRG 1 (= TRG 1-2 according to Mandard et al.)	↓	No	Yes (< 0.001)
SEC23A	1	Palma P et al. (2014)	downgrading (according to Mandard et al.)	TRG 1-2	↑	Yes (≥ 0.31)	Yes
SELENON	1	Palma P et al. (2014)	downgrading (according to Mandard et al.)	TRG 1-2	↑	Yes (≥ 0.31)	Yes
SEMA3C	1	Kim IJ et al. (2007)	downgrading (according to Dworak et al.)	TRG 4 (= CR)	n.r.	No	Yes (≤ 0.0008)
SEMA4A	1	Palma P et al. (2014)	downgrading (according to Mandard et al.)	TRG 1-2	↑	Yes (≥ 0.31)	Yes
SEPTIN10	1	Palma P et al. (2014)	downgrading (according to Mandard et al.)	TRG 1-2	↑	Yes (≥ 0.31)	Yes
SERINC3	1	Rimkus C et al. (2008)	downgrading (according to Becker et al.)	TRG 1 (= TRG 1-2 according to Mandard et al.)	↓	No	Yes (< 0.001)
SERINC5	1	Gantt GA et al. (2013)	downstaging (according to AJCC criteria)	AJCC 0-2	↑	Yes	Yes (< 0.05)
SERPINB5	1	Watanabe T et al. (2014)	downgrading (according to JSCCR)	TRG 2-3	↓	Yes (≥ 2.00)	Yes
SF3A1	1	Rimkus C et al. (2008)	downgrading (according to Becker et al.)	TRG 1 (= TRG 1-2 according to Mandard et al.)	↑	No	Yes (< 0.001)
SF3B6	1	Palma P et al. (2014)	downgrading (according to Mandard et al.)	TRG 1-2	↑	Yes (≥ 0.31)	Yes
SKA2	1	Palma P et al. (2014)	downgrading (according to Mandard et al.)	TRG 1-2	↑	Yes (≥ 0.31)	Yes
SLA2	1	Palma P et al. (2014)	downgrading (according to Mandard et al.)	TRG 1-2	↑	Yes (≥ 0.31)	Yes
SLC12A2	1	Palma P et al. (2014)	downgrading (according to Mandard et al.)	TRG 1-2	↑	Yes (≥ 0.31)	Yes
SLC24A3	1	Kim IJ et al. (2007)	downgrading (according to Dworak et al.)	TRG 4 (= CR)	n.r.	No	Yes (≤ 0.0008)
SLC35E1	1	Rimkus C et al. (2008)	downgrading (according to Becker et al.)	TRG 1 (= TRG 1-2 according to Mandard et al.)	↑	No	Yes (< 0.001)
SLC4A4	1	Gantt GA et al. (2013)	downstaging (according to AJCC criteria)	AJCC 0-2	↑	Yes	Yes (< 0.05)
SLC7A9	1	Gantt GA et al. (2013)	downstaging (according to AJCC criteria)	AJCC 0-2	↓	Yes	Yes (< 0.05)
SLF1	1	Palma P et al. (2014)	downgrading (according to Mandard et al.)	TRG 1-2	↑	Yes (≥ 0.31)	Yes
SMIM7	1	Palma P et al. (2014)	downgrading (according to Mandard et al.)	TRG 1-2	↑	Yes (≥ 0.31)	Yes
SNHG32	1	Lopes-Ramos C et al. (2015)	downgrading; downstaging	Group 3: pCR; Group 4: cCR managed by observation alone and with sustained response without evidence of recurrence after 24 months	↓	Yes (0.08)	Yes (< 0.01)
SNRPD2	1	Palma P et al. (2014)	downgrading (according to Mandard et al.)	TRG 1-2	↑	Yes (≥ 0.31)	Yes
SNTB1	1	Lopes-Ramos C et al. (2015)	downgrading; downstaging	Group 3: pCR; Group 4: cCR managed by observation alone and with sustained response without evidence of recurrence after 24 months	↓	Yes (0.44)	Yes (< 0.01)
SNX6	1	Palma P et al. (2014)	downgrading (according to Mandard et al.)	TRG 1-2	↑	Yes (≥ 0.31)	Yes
SOAT2	1	Gantt GA et al. (2013)	downstaging (according to AJCC criteria)	AJCC 0-2	↓	Yes	Yes (< 0.05)
SOX4	1	Kim IJ et al. (2007)	downgrading (according to Dworak et al.)	TRG 4 (= CR)	n.r.	No	Yes (≤ 0.0008)
SP2	1	Rimkus C et al. (2008)	downgrading (according to Becker et al.)	TRG 1 (= TRG 1-2 according to Mandard et al.)	↑	No	Yes (< 0.001)
SPAST	1	Palma P et al. (2014)	downgrading (according to Mandard et al.)	TRG 1-2	↑	Yes (≥ 0.31)	Yes
SPIN	1	Palma P et al. (2014)	downgrading (according to Mandard et al.)	TRG 1-2	↑	Yes (≥ 0.31)	Yes	cdna: flj23402 fis, clone hep18853
SPON1	1	Lopes-Ramos C et al. (2015)	downgrading; downstaging	Group 3: pCR; Group 4: cCR managed by observation alone and with sustained response without evidence of recurrence after 24 months	↑	Yes (4.07)	Yes (< 0.01)
SRFBP1	1	Palma P et al. (2014)	downgrading (according to Mandard et al.)	TRG 1-2	↑	Yes (≥ 0.31)	Yes
SRFS6	1	Palma P et al. (2014)	downgrading (according to Mandard et al.)	TRG 1-2	↑	Yes (≥ 0.31)	Yes
SRSF10	1	Palma P et al. (2014)	downgrading (according to Mandard et al.)	TRG 1-2	↑	Yes (≥ 0.31)	Yes
SRSF4	1	Palma P et al. (2014)	downgrading (according to Mandard et al.)	TRG 1-2	↑	Yes (≥ 0.31)	Yes
SS18L1	1	Palma P et al. (2014)	downgrading (according to Mandard et al.)	TRG 1-2	↑	Yes (≥ 0.31)	Yes
SS18L2	1	Palma P et al. (2014)	downgrading (according to Mandard et al.)	TRG 1-2	↑	Yes (≥ 0.31)	Yes
STAMBPL1	1	Palma P et al. (2014)	downgrading (according to Mandard et al.)	TRG 1-2	↑	Yes (≥ 0.31)	Yes
STARD7	1	Palma P et al. (2014)	downgrading (according to Mandard et al.)	TRG 1-2	↑	Yes (≥ 0.31)	Yes
STAT1	1	Chan J et al. (2013)	downgrading (according to Rodel et al.)	pCR = TRG 0	n.r.	No	No
STAT2	1	Rimkus C et al. (2008)	downgrading (according to Becker et al.)	TRG 1 (= TRG 1-2 according to Mandard et al.)	↑	No	Yes (< 0.001)
STMN1	1	Palma P et al. (2014)	downgrading (according to Mandard et al.)	TRG 1-2	↑	Yes (≥ 0.31)	Yes
STMN2	1	Palma P et al. (2014)	downgrading (according to Mandard et al.)	TRG 1-2	↑	Yes (≥ 0.31)	Yes
STOM	1	Lopes-Ramos C et al. (2015)	downgrading; downstaging	Group 3: pCR; Group 4: cCR managed by observation alone and with sustained response without evidence of recurrence after 24 months	↑	Yes (3.13)	Yes (< 0.01)
STRBP	1	Palma P et al. (2014)	downgrading (according to Mandard et al.)	TRG 1-2	↑	Yes (≥ 0.31)	Yes
STX3	1	Palma P et al. (2014)	downgrading (according to Mandard et al.)	TRG 1-2	↑	Yes (≥ 0.31)	Yes
SULT1A2	1	Kim IJ et al. (2007)	downgrading (according to Dworak et al.)	TRG 4 (= CR)	n.r.	No	Yes (≤ 0.0008)
SV2C	1	Palma P et al. (2014)	downgrading (according to Mandard et al.)	TRG 1-2	↑	Yes (≥ 0.31)	Yes
SYAP1	1	Palma P et al. (2014)	downgrading (according to Mandard et al.)	TRG 1-2	↑	Yes (≥ 0.31)	Yes
SYNCRIP	1	Palma P et al. (2014)	downgrading (according to Mandard et al.)	TRG 1-2	↑	Yes (≥ 0.31)	Yes
T91583.1	1	Palma P et al. (2014)	downgrading (according to Mandard et al.)	TRG 1-2	↑	Yes (≥ 0.31)	Yes	ye21g03s1 stratagene lung (#937210) cdna clone image:118420 3' similar to gb:m26326 keratin, type i cytoskeletal 18 (human)
T93589.1	1	Palma P et al. (2014)	downgrading (according to Mandard et al.)	TRG 1-2	↑	Yes (≥ 0.31)	Yes	ye17g06s1 stratagene lung (#937210) cdna clone image:118042 3' similar to gb:k00558 tubulin alpha-1 chain (human)
TAF6	1	Kim IJ et al. (2007)	downgrading (according to Dworak et al.)	TRG 4 (= CR)	n.r.	No	Yes (≤ 0.0008)
TBC1D13	1	Kim IJ et al. (2007)	downgrading (according to Dworak et al.)	TRG 4 (= CR)	n.r.	No	Yes (≤ 0.0008)
TBCB	1	Palma P et al. (2014)	downgrading (according to Mandard et al.)	TRG 1-2	↑	Yes (≥ 0.31)	Yes
TBL2	1	Kim IJ et al. (2007)	downgrading (according to Dworak et al.)	TRG 4 (= CR)	n.r.	No	Yes (≤ 0.0008)
TBX18	1	Nakao T et al. (2015)	downsizing; downsizing	CR + PR	↑	Yes (2.28*; 2.72**)	Yes (0.013*; 0.018**)	*tegafur/gimeracil/oteracil group; **tegafur-uracil group;
TCFL5	1	Palma P et al. (2014)	downgrading (according to Mandard et al.)	TRG 1-2	↑	Yes (≥ 0.31)	Yes
TCN1	1	Lee YY, et al. (2017)	downgrading (according to Mandard et al.)	TRG (not defined)	↑	Yes (comparison log ratio = 1.5459)	Yes (0.0003)
TERC	1	Lopes-Ramos C et al. (2015)	downgrading; downstaging	Group 3: pCR; Group 4: cCR managed by observation alone and with sustained response without evidence of recurrence after 24 months	↓	Yes (0.37)	Yes (< 0.01)
TEX10	1	Palma P et al. (2014)	downgrading (according to Mandard et al.)	TRG 1-2	↑	Yes (≥ 0.31)	Yes
TF	1	Gantt GA et al. (2013)	downstaging (according to AJCC criteria)	AJCC 0-2	↓	Yes	Yes (< 0.05)
TFR2	1	Kim IJ et al. (2007)	downgrading (according to Dworak et al.)	TRG 4 (= CR)	n.r.	No	Yes (≤ 0.0008)
TGFB1	1	Nishioka M et al. (2011)	downgrading (according to JSCCR)	TRG 2-3	↑	Yes (1.32)	Yes (0.045)
TGFBI	1	Lopes-Ramos C et al. (2015)	downgrading; downstaging	Group 3: pCR; Group 4: cCR managed by observation alone and with sustained response without evidence of recurrence after 24 months	↓	Yes (0.37)	Yes (< 0.01)
TGOLN2	1	Kim IJ et al. (2007)	downgrading (according to Dworak et al.)	TRG 4 (= CR)	n.r.	No	Yes (≤ 0.0008)
THOC7	1	Palma P et al. (2014)	downgrading (according to Mandard et al.)	TRG 1-2	↑	Yes (≥ 0.31)	Yes
TIAL1	1	Rimkus C et al. (2008)	downgrading (according to Becker et al.)	TRG 1 (= TRG 1-2 according to Mandard et al.)	↑	No	Yes (< 0.001)
TIGAR	1	Palma P et al. (2014)	downgrading (according to Mandard et al.)	TRG 1-2	↑	Yes (≥ 0.31)	Yes
TIMM13	1	Palma P et al. (2014)	downgrading (according to Mandard et al.)	TRG 1-2	↑	Yes (≥ 0.31)	Yes
TIMM21	1	Palma P et al. (2014)	downgrading (according to Mandard et al.)	TRG 1-2	↑	Yes (≥ 0.31)	Yes
TKTL1	1	Schwaab J et al. (2011)	downgrading (according to JSCCR); downstaging (at least one T level); DFS (3-years DFS)	TRG 2-3; pCR	↓ correlated with longer DFS	No	Yes (0.01)
TM7SF3	1	Palma P et al. (2014)	downgrading (according to Mandard et al.)	TRG 1-2	↑	Yes (≥ 0.31)	Yes
TMC7	1	Watanabe T et al. (2014)	downgrading (according to JSCCR)	TRG 2-3	↓	Yes (≥ 2.00)	Yes
TMEM138	1	Palma P et al. (2014)	downgrading (according to Mandard et al.)	TRG 1-2	↑	Yes (≥ 0.31)	Yes
TMEM176A	1	Lopes-Ramos C et al. (2015)	downgrading; downstaging	Group 3: pCR; Group 4: cCR managed by observation alone and with sustained response without evidence of recurrence after 24 months	↓	Yes (0.41)	Yes (< 0.01)
TMEM251	1	Palma P et al. (2014)	downgrading (according to Mandard et al.)	TRG 1-2	↑	Yes (≥ 0.31)	Yes
TMEM253	1	Lopes-Ramos C et al. (2015)	downgrading; downstaging	Group 3: pCR; Group 4: cCR managed by observation alone and with sustained response without evidence of recurrence after 24 months	↑	Yes (4.93)	Yes (< 0.01)
TMEM41A	1	Palma P et al. (2014)	downgrading (according to Mandard et al.)	TRG 1-2	↑	Yes (≥ 0.31)	Yes
TNFRSF1B	1	Rimkus C et al. (2008)	downgrading (according to Becker et al.)	TRG 1 (= TRG 1-2 according to Mandard et al.)	↑	No	Yes (< 0.001)
TOE1	1	Rimkus C et al. (2008)	downgrading (according to Becker et al.)	TRG 1 (= TRG 1-2 according to Mandard et al.)	↑	No	Yes (< 0.001)
TOM1L1	1	Palma P et al. (2014)	downgrading (according to Mandard et al.)	TRG 1-2	↑	Yes (≥ 0.31)	Yes
TOP1MT	1	Palma P et al. (2014)	downgrading (according to Mandard et al.)	TRG 1-2	↑	Yes (≥ 0.31)	Yes
TPD52L1	1	Palma P et al. (2014)	downgrading (according to Mandard et al.)	TRG 1-2	↑	Yes (≥ 0.31)	Yes
TPM4	1	Kim IJ et al. (2007)	downgrading (according to Dworak et al.)	TRG 4 (= CR)	n.r.	No	Yes (≤ 0.0008)
TRAF4	1	Kim IJ et al. (2007)	downgrading (according to Dworak et al.)	TRG 4 (= CR)	n.r.	No	Yes (≤ 0.0008)
TREH	1	Palma P et al. (2014)	downgrading (according to Mandard et al.)	TRG 1-2	↑	Yes (≥ 0.31)	Yes
TRIAP1	1	Palma P et al. (2014)	downgrading (according to Mandard et al.)	TRG 1-2	↑	Yes (≥ 0.31)	Yes
TRIM7	1	Watanabe T et al. (2014)	downgrading (according to JSCCR)	TRG 2-3	↓	Yes (≥ 2.00)	Yes
TRMT112	1	Kim IJ et al. (2007)	downgrading (according to Dworak et al.)	TRG 4 (= CR)	n.r.	No	Yes (≤ 0.0008)
TRPM4	1	Lee YY, et al. (2017)	downgrading (according to Mandard et al.)	TRG (not defined)	↑	Yes (comparison log ratio = 0.5391)	Yes (0.0057)
TTC27	1	Palma P et al. (2014)	downgrading (according to Mandard et al.)	TRG 1-2	↑	Yes (≥ 0.31)	Yes
TUBB	1	Kim IJ et al. (2007)	downgrading (according to Dworak et al.)	TRG 4 (= CR)	n.r.	No	Yes (≤ 0.0008)
TUBD1	1	Rimkus C et al. (2008)	downgrading (according to Becker et al.)	TRG 1 (= TRG 1-2 according to Mandard et al.)	↑	No	Yes (< 0.001)
UBA2	1	Palma P et al. (2014)	downgrading (according to Mandard et al.)	TRG 1-2	↑	Yes (≥ 0.31)	Yes
UBE2W	1	Rimkus C et al. (2008)	downgrading (according to Becker et al.)	TRG 1 (= TRG 1-2 according to Mandard et al.)	↑	No	Yes (< 0.001)
UBE3A	1	Palma P et al. (2014)	downgrading (according to Mandard et al.)	TRG 1-2	↑	Yes (≥ 0.31)	Yes
UBE3D	1	Palma P et al. (2014)	downgrading (according to Mandard et al.)	TRG 1-2	↑	Yes (≥ 0.31)	Yes
UBR2	1	Kim IJ et al. (2007)	downgrading (according to Dworak et al.)	TRG 4 (= CR)	n.r.	No	Yes (≤ 0.0008)
ULK4	1	Kim IJ et al. (2007)	downgrading (according to Dworak et al.)	TRG 4 (= CR)	n.r.	No	Yes (≤ 0.0008)
UPF3B	1	Palma P et al. (2014)	downgrading (according to Mandard et al.)	TRG 1-2	↑	Yes (≥ 0.31)	Yes
UPP1	1	Nishioka M et al. (2011)	downgrading (according to JSCCR)	TRG 2-3	↑	Yes (1.38)	Yes (0.036)
USP14	1	Kim IJ et al. (2007)	downgrading (according to Dworak et al.)	TRG 4 (= CR)	n.r.	No	Yes (≤ 0.0008)
USP42	1	Rimkus C et al. (2008)	downgrading (according to Becker et al.)	TRG 1 (= TRG 1-2 according to Mandard et al.)	↓	No	Yes (< 0.001)
USP48	1	Rimkus C et al. (2008)	downgrading (according to Becker et al.)	TRG 1 (= TRG 1-2 according to Mandard et al.)	↑	No	Yes (< 0.001)
USP7	1	Palma P et al. (2014)	downgrading (according to Mandard et al.)	TRG 1-2	↑	Yes (≥ 0.31)	Yes
UTP11	1	Palma P et al. (2014)	downgrading (according to Mandard et al.)	TRG 1-2	↑	Yes (≥ 0.31)	Yes
VPS37C	1	Rimkus C et al. (2008)	downgrading (according to Becker et al.)	TRG 1 (= TRG 1-2 according to Mandard et al.)	↑	No	Yes (< 0.001)
VSIG2	1	Watanabe T et al. (2014)	downgrading (according to JSCCR)	TRG 2-3	↓	Yes (≥ 2.00)	Yes
WFDC12	1	Palma P et al. (2014)	downgrading (according to Mandard et al.)	TRG 1-2	↑	Yes (≥ 0.31)	Yes
WTAP	1	Rimkus C et al. (2008)	downgrading (according to Becker et al.)	TRG 1 (= TRG 1-2 according to Mandard et al.)	↑	No	Yes (< 0.001)
YARS2	1	Palma P et al. (2014)	downgrading (according to Mandard et al.)	TRG 1-2	↑	Yes (≥ 0.31)	Yes
YIPF2	1	Kim IJ et al. (2007)	downgrading (according to Dworak et al.)	TRG 4 (= CR)	n.r.	No	Yes (≤ 0.0008)
YIPF4	1	Palma P et al. (2014)	downgrading (according to Mandard et al.)	TRG 1-2	↑	Yes (≥ 0.31)	Yes
YY1AP1	1	Rimkus C et al. (2008)	downgrading (according to Becker et al.)	TRG 1 (= TRG 1-2 according to Mandard et al.)	↑	No	Yes (< 0.001)
ZC3H6	1	Gantt GA et al. (2013)	downstaging (according to AJCC criteria)	AJCC 0-2	↑	Yes	Yes (< 0.05)
ZNF137P	1	Palma P et al. (2014)	downgrading (according to Mandard et al.)	TRG 1-2	↑	Yes (≥ 0.31)	Yes
ZNF24	1	Rimkus C et al. (2008)	downgrading (according to Becker et al.)	TRG 1 (= TRG 1-2 according to Mandard et al.)	↑	No	Yes (< 0.001)
ZNF276	1	Kim IJ et al. (2007)	downgrading (according to Dworak et al.)	TRG 4 (= CR)	n.r.	No	Yes (≤ 0.0008)
ZNF35	1	Palma P et al. (2014)	downgrading (according to Mandard et al.)	TRG 1-2	↑	Yes (≥ 0.31)	Yes
ZNF652	1	Rimkus C et al. (2008)	downgrading (according to Becker et al.)	TRG 1 (= TRG 1-2 according to Mandard et al.)	↑	No	Yes (< 0.001)
ZNF84	1	Kim IJ et al. (2007)	downgrading (according to Dworak et al.)	TRG 4 (= CR)	n.r.	No	Yes (≤ 0.0008)
ZW10	1	Palma P et al. (2014)	downgrading (according to Mandard et al.)	TRG 1-2	↑	Yes (≥ 0.31)	Yes
DPYD	0 (out of 2 - see notes)	Sadahiro S et al. (2016)	downgrading (according to Mandard et al. and according to JCCC criteria)	TRG 1-2; TRG 2-3	↓ (only according with JCCC criteria)	Yes (0.88)	No (0.564)	p value > 0.05
		Tanaka K et al. (2012)	downgrading (according to Dworak et al.); OS; DFS	TRG (not defined)	↓ (associated with no distant recurrence and best DSF)	Yes (5.90)	Yes (0.02)	Differentially relative expression only associated with no distant recurrence and best DSF
A_23_P158897	0 (out of 1 - see notes)	Empuku S et al. (2016)	downgrading (according to JCCC)	TRG 2-3	↓	No	No	p value not reported
A_24_P136691	0 (out of 1 - see notes)	Empuku S et al. (2016)	downgrading (according to JCCC)	TRG 2-3	↑	No	No	p value not reported
A_24_P152356	0 (out of 1 - see notes)	Empuku S et al. (2016)	downgrading (according to JCCC)	TRG 2-3	↑	No	No	p value not reported
A_24_P349547	0 (out of 1 - see notes)	Empuku S et al. (2016)	downgrading (according to JCCC)	TRG 2-3	↑	No	No	p value not reported
A_24_P409824	0 (out of 1 - see notes)	Empuku S et al. (2016)	downgrading (according to JCCC)	TRG 2-3	↑	No	No	p value not reported
A_24_P49267	0 (out of 1 - see notes)	Empuku S et al. (2016)	downgrading (according to JCCC)	TRG 2-3	↑	No	No	p value not reported
A_24_P520935	0 (out of 1 - see notes)	Empuku S et al. (2016)	downgrading (according to JCCC)	TRG 2-3	↓	No	No	p value not reported
A_24_P562242	0 (out of 1 - see notes)	Empuku S et al. (2016)	downgrading (according to JCCC)	TRG 2-3	↓	No	No	p value not reported
A_24_P920715	0 (out of 1 - see notes)	Empuku S et al. (2016)	downgrading (according to JCCC)	TRG 2-3	↓	No	No	p value not reported
A_24_P924567	0 (out of 1 - see notes)	Empuku S et al. (2016)	downgrading (according to JCCC)	TRG 2-3	↓	No	No	p value not reported
A_24_P926382	0 (out of 1 - see notes)	Empuku S et al. (2016)	downgrading (according to JCCC)	TRG 2-3	↓	No	No	p value not reported
A_32_105200	0 (out of 1 - see notes)	Empuku S et al. (2016)	downgrading (according to JCCC)	TRG 2-3	↓	No	No	p value not reported
A_32_P174374	0 (out of 1 - see notes)	Empuku S et al. (2016)	downgrading (according to JCCC)	TRG 2-3	↓	No	No	p value not reported
A_32_P35246	0 (out of 1 - see notes)	Empuku S et al. (2016)	downgrading (according to JCCC)	TRG 2-3	↓	No	No	p value not reported
A_32_P75772	0 (out of 1 - see notes)	Empuku S et al. (2016)	downgrading (according to JCCC)	TRG 2-3	↓	No	No	p value not reported
A_32_P82251	0 (out of 1 - see notes)	Empuku S et al. (2016)	downgrading (according to JCCC)	TRG 2-3	↓	No	No	p value not reported
ACAA1	0 (out of 1 - see notes)	Ghadimi BM et al. (2005)*	downsizing; downgrading (according to Dworak et al.)	at least one uT level; TRG 3-4	↓ (only for uT downsizing)	Yes	Yes (≤ 0.001)	Differentially relative expression only associated with uT downsizing
ACVR1B	0 (out of 1 - see notes)	Empuku S et al. (2016)	downgrading (according to JCCC)	TRG 2-3	↓	No	No	p value not reported
AGRN	0 (out of 1 - see notes)	Agostini M et al. (2015)	downgrading (according to Mandard et al.)	TRG 1-2	n.r.	n.r.	n.r.	p value not reported
ALDH1A1	0 (out of 1 - see notes)	Casado E et al. (2011)	downgrading (according to Dworak et al.); DFS (3-years)	TRG 2-3-4	↑	No	No	Predictive value as 13-gene signature previously identified with SAGE
ANXA4	0 (out of 1 - see notes)	Horisberger K et al. (2009)	downstaging	downstaging of at least one T level (generally ypT0-2, ypN0)	↑	Yes	No (0.163)	p value > 0.05
ANXA5	0 (out of 1 - see notes)	Horisberger K et al. (2009)	downstaging	downstaging of at least one T level (generally ypT0-2, ypN0)	↓	Yes	No (0.851)	p value > 0.05
AP3D1	0 (out of 1 - see notes)	Ghadimi BM et al. (2005)*	downsizing (at least one uT level); downgrading (according to Dworak et al.)	uT-level downsizing (at least one uT level); TRG 3-4	↓ (only for uT downsizing)	Yes	Yes (≤ 0.001)	Differentially relative expression only associated with uT downsizing
ARRB1	0 (out of 1 - see notes)	Empuku S et al. (2016)	downgrading (according to JCCC)	TRG 2-3	↑	No	No	p value not reported
ASXL2	0 (out of 1 - see notes)	Agostini M et al. (2015)	downgrading (according to Mandard et al.)	TRG 1-2	n.r.	n.r.	n.r.	p value not reported
ATIC	0 (out of 1 - see notes)	Sadahiro S et al. (2016)	downgrading (according to Mandard et al. and according to JCCC criteria)	TRG 1-2; TRG 2-3	↓ (only according with JCCC criteria)	Yes (0.99)	No (0.892)	p value > 0.05
BAK1	0 (out of 1 - see notes)	Casado E et al. (2011)	downgrading (according to Dworak et al.); DFS (3-years)	TRG 2-3-4	↓	No	No	Predictive value as 13-gene signature previously identified with SAGE
BCAR1	0 (out of 1 - see notes)	Gim J et al. (2016)	downgrading (according to Dworak et al.); downstaging	TRG 1 (minimal-MI) or 4 (total-TO)	n.r. (TRG 4 predictor)	No	Yes	Versus of differentially relative expression not reported; TRG 4 predictor in gene-sets
BCKDHA	0 (out of 1 - see notes)	Agostini M et al. (2015)	downgrading (according to Mandard et al.)	TRG 1-2	n.r.	n.r.	n.r.	p value not reported
BDKRB1	0 (out of 1 - see notes)	Gim J et al. (2016)	downgrading (according to Dworak et al.); downstaging	TRG 1 (minimal-MI) or 4 (total-TO)	n.r. (TRG 4 predictor in a gene-set)	No	Yes	Versus of differentially relative expression not reported; TRG 4 predictor in gene-sets
CCDC88B	0 (out of 1 - see notes)	Empuku S et al. (2016)	downgrading (according to JCCC)	TRG 2-3	↓	No	No	p value not reported
CCNT1	0 (out of 1 - see notes)	Ghadimi BM et al. (2005)*	downsizing; downgrading (according to Dworak et al.)	at least one uT level; TRG 3-4	↓ (only for uT downsizing)	Yes	Yes (≤ 0.001)	Differentially relative expression only associated with uT downsizing
CD5L	0 (out of 1 - see notes)	Empuku S et al. (2016)	downgrading (according to JCCC)	TRG 2-3	↓	No	No	p value not reported
CDC42BPA	0 (out of 1 - see notes)	Ghadimi BM et al. (2005)*	downsizing; downgrading (according to Dworak et al.)	at least one uT level; TRG 3-4	↓ (only for uT downsizing)	Yes	Yes (≤ 0.001)	Differentially relative expression only associated with uT downsizing
CDK10	0 (out of 1 - see notes)	Agostini M et al. (2015)	downgrading (according to Mandard et al.)	TRG 1-2	n.r.	n.r.	n.r.	p value not reported
CDK5R1	0 (out of 1 - see notes)	Agostini M et al. (2015)	downgrading (according to Mandard et al.)	TRG 1-2	n.r.	n.r.	n.r.	p value not reported
CEP170B	0 (out of 1 - see notes)	Ghadimi BM et al. (2005)*	downsizing; downgrading (according to Dworak et al.)	at least one uT level; TRG 3-4	↓ (only for uT downsizing)	Yes	Yes (≤ 0.001)	Differentially relative expression only associated with uT downsizing
CKB	0 (out of 1 - see notes)	Casado E et al. (2011)	downgrading (according to Dworak et al.); DFS (3-years)	TRG 2-3-4	↓	No	No	Predictive value as 13-gene signature previously identified with SAGE
CLK3	0 (out of 1 - see notes)	Empuku S et al. (2016)	downgrading (according to JCCC)	TRG 2-3	↓	No	No	p value not reported
CLMN	0 (out of 1 - see notes)	Ghadimi BM et al. (2005)*	downsizing; downgrading (according to Dworak et al.)	at least one uT level; TRG 3-4	↓ (only for uT downsizing)	Yes	Yes (≤ 0.001)	Differentially relative expression only associated with uT downsizing
CNKSR2	0 (out of 1 - see notes)	Agostini M et al. (2015)	downgrading (according to Mandard et al.)	TRG 1-2	n.r.	n.r.	n.r.	p value not reported
CNTN5	0 (out of 1 - see notes)	Empuku S et al. (2016)	downgrading (according to JCCC)	TRG 2-3	↓	No	No	p value not reported
COPS9	0 (out of 1 - see notes)	Empuku S et al. (2016)	downgrading (according to JCCC)	TRG 2-3	↓	No	No	p value not reported
GANAB	0 (out of 1 - see notes)	Gim J et al. (2016)	downgrading (according to Dworak et al.); downstaging	TRG 1 (minimal-MI) or 4 (total-TO)	n.r. (TRG 4 predictor in a gene-set)	No	Yes	Versus of differentially relative expression not reported; TRG 4 predictor in gene-sets
GPX2	0 (out of 1 - see notes)	Casado E et al. (2011)	downgrading (according to Dworak et al.); DFS (3-years)	TRG 2-3-4	↓	No	No	Predictive value as 13-gene signature previously identified with SAGE
GSDMA	0 (out of 1 - see notes)	Gim J et al. (2016)	downgrading (according to Dworak et al.); downstaging	TRG 1 (minimal-MI) or 4 (total-TO)	n.r. (TRG 4 predictor in a gene-set)	No	Yes	Versus of differentially relative expression not reported; TRG 4 predictor in gene-sets
GUCY1B1	0 (out of 1 - see notes)	Ghadimi BM et al. (2005)*	downsizing; downgrading (according to Dworak et al.)	at least one uT level; TRG 3-4	↑ (only for uT downsizing)	Yes	Yes (≤ 0.001)	Differentially relative expression only associated with uT downsizing
HERC2P2	0 (out of 1 - see notes)	Empuku S et al. (2016)	downgrading (according to JCCC)	TRG 2-3	↓	No	No	p value not reported
HES1	0 (out of 1 - see notes)	Gim J et al. (2016)	downgrading (according to Dworak et al.); downstaging	TRG 1 (minimal-MI) or 4 (total-TO)	n.r. (TRG 4 predictor in a gene-set)	No	Yes	Versus of differentially relative expression not reported; TRG 4 predictor in gene-sets
HFM1	0 (out of 1 - see notes)	Agostini M et al. (2015)	downgrading (according to Mandard et al.)	TRG 1-2	n.r.	n.r.	n.r.	p value not reported
HIBADH	0 (out of 1 - see notes)	Empuku S et al. (2016)	downgrading (according to JCCC)	TRG 2-3	↑	No	No	p value not reported
HILPDA	0 (out of 1 - see notes)	Casado E et al. (2011)	downgrading (according to Dworak et al.); DFS (3-years)	TRG 2-3-4	↓	No	No	Predictive value as 13-gene signature previously identified with SAGE
HLCS	0 (out of 1 - see notes)	Empuku S et al. (2016)	downgrading (according to JCCC)	TRG 2-3	↑	No	No	p value not reported
Homosapiens, clone IMAGE: 4797596, mRNA	0 (out of 1 - see notes)	Ghadimi BM et al. (2005)*	downsizing; downgrading (according to Dworak et al.)	at least one uT level; TRG 3-4	↓ (only for uT downsizing)	Yes	Yes (≤ 0.001)	Differentially relative expression only associated with uT downsizing
Homosapiens, clone IMAGE: 5587702, mRNA	0 (out of 1 - see notes)	Ghadimi BM et al. (2005)*	downsizing; downgrading (according to Dworak et al.)	at least one uT level; TRG 3-4	↓ (only for uT downsizing)	Yes	Yes (≤ 0.001)	Differentially relative expression only associated with uT downsizing
HOXD9	0 (out of 1 - see notes)	Ghadimi BM et al. (2005)*	downsizing; downgrading (according to Dworak et al.)	at least one uT level; TRG 3-4	↓ (only for uT downsizing)	Yes	Yes (≤ 0.001)	Differentially relative expression only associated with uT downsizing
IFNA2	0 (out of 1 - see notes)	Gim J et al. (2016)	downgrading (according to Dworak et al.); downstaging	TRG 1 (minimal-MI) or 4 (total-TO)	n.r. (TRG 4 predictor in a gene-set)	No	Yes	Versus of differentially relative expression not reported; TRG 4 predictor in gene-sets
IGFBP2	0 (out of 1 - see notes)	Empuku S et al. (2016)	downgrading (according to JCCC)	TRG 2-3	↓	No	No	p value not reported
IL12A	0 (out of 1 - see notes)	Ghadimi BM et al. (2005)*	downsizing; downgrading (according to Dworak et al.)	at least one uT level; TRG 3-4	↑ (only for uT downsizing)	Yes	Yes (≤ 0.001)	Differentially relative expression only associated with uT downsizing
IL12RB1	0 (out of 1 - see notes)	Agostini M et al. (2015)	downgrading (according to Mandard et al.)	TRG 1-2	n.r.	n.r.	n.r.	p value not reported
Incyte EST	0 (out of 1 - see notes)	Ghadimi BM et al. (2005)*	downsizing; downgrading (according to Dworak et al.)	at least one uT level; TRG 3-4	↓ (only for uT downsizing)	Yes	Yes (≤ 0.001)	Differentially relative expression only associated with uT downsizing
IncyteEST	0 (out of 1 - see notes)	Ghadimi BM et al. (2005)*	downsizing; downgrading (according to Dworak et al.)	at least one uT level; TRG 3-4	↑ (only for uT downsizing)	Yes	Yes (≤ 0.001)	Differentially relative expression only associated with uT downsizing
IQCH	0 (out of 1 - see notes)	Empuku S et al. (2016)	downgrading (according to JCCC)	TRG 2-3	↓	No	No	p value not reported
ITGAV	0 (out of 1 - see notes)	Daemen A et al. (2008)	downgrading (according to Wheeler et al.)	RCRG1	n.r.	No	n.r.	p value not reported
KMT2A	0 (out of 1 - see notes)	Ghadimi BM et al. (2005)*	downsizing (at least one uT level); downgrading (according to Dworak et al.)	uT-level downsizing (at least one uT level); TRG 3-4	↓ (only for uT downsizing)	Yes	Yes (≤ 0.001)	Differentially relative expression only associated with uT downsizing
KRI1	0 (out of 1 - see notes)	Ghadimi BM et al. (2005)*	downsizing; downgrading (according to Dworak et al.)	at least one uT level; TRG 3-4	↓ (only for uT downsizing)	Yes	Yes (≤ 0.001)	Differentially relative expression only associated with uT downsizing
KTN1	0 (out of 1 - see notes)	Ghadimi BM et al. (2005)*	downsizing (at least one uT level); downgrading (according to Dworak et al.)	uT-level downsizing (at least one uT level); TRG 3-4	↓ (only for uT downsizing)	Yes	Yes (≤ 0.001)	Differentially relative expression only associated with uT downsizing
LAMA3	0 (out of 1 - see notes)	Empuku S et al. (2016)	downgrading (according to JCCC)	TRG 2-3	↓	No	No	p value not reported
LCT	0 (out of 1 - see notes)	Empuku S et al. (2016)	downgrading (according to JCCC)	TRG 2-3	↓	No	No	p value not reported
LINC01558	0 (out of 1 - see notes)	Empuku S et al. (2016)	downgrading (according to JCCC)	TRG 2-3	↑	No	No	p value not reported
LOC100996455	0 (out of 1 - see notes)	Empuku S et al. (2016)	downgrading (according to JCCC)	TRG 2-3	↓	No	No	p value not reported
LOC101927811	0 (out of 1 - see notes)	Empuku S et al. (2016)	downgrading (according to JCCC)	TRG 2-3	↑	No	No	p value not reported
LOC101927841	0 (out of 1 - see notes)	Empuku S et al. (2016)	downgrading (according to JCCC)	TRG 2-3	↓	No	No	p value not reported
MAGI1	0 (out of 1 - see notes)	Agostini M et al. (2015)	downgrading (according to Mandard et al.)	TRG 1-2	n.r.	n.r.	n.r.	p value not reported
MBTPS2	0 (out of 1 - see notes)	Ghadimi BM et al. (2005)*	downsizing; downgrading (according to Dworak et al.)	at least one uT level; TRG 3-4	↑ (only for uT downsizing)	Yes	Yes (≤ 0.001)	Differentially relative expression only associated with uT downsizing
MESD	0 (out of 1 - see notes)	Empuku S et al. (2016)	downgrading (according to JCCC)	TRG 2-3	↓	No	No	p value not reported
MGAT1	0 (out of 1 - see notes)	Gim J et al. (2016)	downgrading (according to Dworak et al.); downstaging	TRG 1 (minimal-MI) or 4 (total-TO)	n.r. (TRG 4 predictor in a gene-set)	No	Yes	Versus of differentially relative expression not reported; TRG 4 predictor in gene-sets
MGLL	0 (out of 1 - see notes)	Ghadimi BM et al. (2005)*	downsizing; downgrading (according to Dworak et al.)	at least one uT level; TRG 3-4	↓ (only for uT downsizing)	Yes	Yes (≤ 0.001)	Differentially relative expression only associated with uT downsizing
MLH1	0 (out of 1 - see notes)	Casado E et al. (2011)	downgrading (according to Dworak et al.); DFS (3-years)	TRG 2-3-4	↓	No	No	Predictive value as 13-gene signature previously identified with SAGE
MLN	0 (out of 1 - see notes)	Ghadimi BM et al. (2005)*	downsizing; downgrading (according to Dworak et al.)	at least one uT level; TRG 3-4	↓ (only for uT downsizing)	Yes	Yes (≤ 0.001)	Differentially relative expression only associated with uT downsizing
MORC2	0 (out of 1 - see notes)	Empuku S et al. (2016)	downgrading (according to JCCC)	TRG 2-3	↓	No	No	p value not reported
MOSPD2	0 (out of 1 - see notes)	Ghadimi BM et al. (2005)*	downsizing; downgrading (according to Dworak et al.)	at least one uT level; TRG 3-4	↑ (only for uT downsizing)	Yes	Yes (≤ 0.001)	Differentially relative expression only associated with uT downsizing
MPI	0 (out of 1 - see notes)	Empuku S et al. (2016)	downgrading (according to JCCC)	TRG 2-3	↓	No	No	p value not reported
MTCH1	0 (out of 1 - see notes)	Gim J et al. (2016)	downgrading (according to Dworak et al.); downstaging	TRG 1 (minimal-MI) or 4 (total-TO)	n.r. (TRG 4 predictor in a gene-set)	No	Yes	Versus of differentially relative expression not reported; TRG 4 predictor in gene-sets
MTF1	0 (out of 1 - see notes)	Ghadimi BM et al. (2005)*	downsizing; downgrading (according to Dworak et al.)	at least one uT level; TRG 3-4	↓ (only for uT downsizing)	Yes	Yes (≤ 0.001)	Differentially relative expression only associated with uT downsizing
MTHFD1	0 (out of 1 - see notes)	Sadahiro S et al. (2016)	downgrading (according to Mandard et al. and according to JCCC criteria)	TRG 1-2; TRG 2-3	↑ (only according with JCCC criteria)	Yes (1.03)	No (0.845)	p value > 0.05
MTHFR	0 (out of 1 - see notes)	Sadahiro S et al. (2016)	downgrading (according to Mandard et al. and according to JCCC criteria)	TRG 1-2; TRG 2-3	↓ (only according with JCCC criteria)	Yes (0.94)	No (0.642)	p value > 0.05
MTHFS	0 (out of 1 - see notes)	Sadahiro S et al. (2016)	downgrading (according to Mandard et al. and according to JCCC criteria)	TRG 1-2; TRG 2-3	No (only according with JCCC criteria)	Yes (1.00)	No (0.980)	p value > 0.05
MUC5B	0 (out of 1 - see notes)	Ghadimi BM et al. (2005)*	downsizing; downgrading (according to Dworak et al.)	at least one uT level; TRG 3-4	↓ (only for uT downsizing)	Yes	Yes (≤ 0.001)	Differentially relative expression only associated with uT downsizing
NEO1	0 (out of 1 - see notes)	Empuku S et al. (2016)	downgrading (according to JCCC)	TRG 2-3	↓	No	No	p value not reported
NKX6-3	0 (out of 1 - see notes)	Empuku S et al. (2016)	downgrading (according to JCCC)	TRG 2-3	↓	No	No	p value not reported
NTS	0 (out of 1 - see notes)	Empuku S et al. (2016)	downgrading (according to JCCC)	TRG 2-3	↓	No	No	p value not reported
OBSCN	0 (out of 1 - see notes)	Gim J et al. (2016)	downgrading (according to Dworak et al.); downstaging	TRG 1 (minimal-MI) or 4 (total-TO)	n.r. (TRG 4 predictor in a gene-set)	No	Yes	Versus of differentially relative expression not reported; TRG 4 predictor in gene-sets
OXR1	0 (out of 1 - see notes)	Empuku S et al. (2016)	downgrading (according to JCCC)	TRG 2-3	↑	No	No	p value not reported
PAK1	0 (out of 1 - see notes)	Ghadimi BM et al. (2005)*	downsizing (at least one uT level); downgrading (according to Dworak et al.)	uT-level downsizing (at least one uT level); TRG 3-4	↓ (only for uT downsizing)	Yes	Yes (≤ 0.001)	Differentially relative expression only associated with uT downsizing
PGLYRP4	0 (out of 1 - see notes)	Empuku S et al. (2016)	downgrading (according to JCCC)	TRG 2-3	↓	No	No	p value not reported
PKHD1	0 (out of 1 - see notes)	Empuku S et al. (2016)	downgrading (according to JCCC)	TRG 2-3	↓	No	No	p value not reported
PKM	0 (out of 1 - see notes)	Empuku S et al. (2016)	downgrading (according to JCCC)	TRG 2-3	↓	No	No	p value not reported
PLAAT1	0 (out of 1 - see notes)	Empuku S et al. (2016)	downgrading (according to JCCC)	TRG 2-3	↓	No	No	p value not reported
PLK4	0 (out of 1 - see notes)	Ghadimi BM et al. (2005)*	downsizing; downgrading (according to Dworak et al.)	at least one uT level; TRG 3-4	↑ (only for uT downsizing)	Yes	Yes (≤ 0.001)	Differentially relative expression only associated with uT downsizing
PPP1R10	0 (out of 1 - see notes)	Ghadimi BM et al. (2005)*	downsizing (at least one uT level); downgrading (according to Dworak et al.)	uT-level downsizing (at least one uT level); TRG 3-4	↓ (only for uT downsizing)	Yes	Yes (≤ 0.001)	Differentially relative expression only associated with uT downsizing
PRAC1	0 (out of 1 - see notes)	Ghadimi BM et al. (2005)*	downsizing; downgrading (according to Dworak et al.)	at least one uT level; TRG 3-4	↓ (only for uT downsizing)	Yes	Yes (≤ 0.001)	Differentially relative expression only associated with uT downsizing
PSMD6	0 (out of 1 - see notes)	Agostini M et al. (2015)	downgrading (according to Mandard et al.)	TRG 1-2	n.r.	n.r.	n.r.	p value not reported
RAB6A	0 (out of 1 - see notes)	Agostini M et al. (2015)	downgrading (according to Mandard et al.)	TRG 1-2	n.r.	n.r.	n.r.	p value not reported
RAB7A	0 (out of 1 - see notes)	Agostini M et al. (2015)	downgrading (according to Mandard et al.)	TRG 1-2	n.r.	n.r.	n.r.	p value not reported
RALA	0 (out of 1 - see notes)	Empuku S et al. (2016)	downgrading (according to JCCC)	TRG 2-3	↑	No	No	p value not reported
RANBP3	0 (out of 1 - see notes)	Empuku S et al. (2016)	downgrading (according to JCCC)	TRG 2-3	↓	No	No	p value not reported
RBM25	0 (out of 1 - see notes)	Ghadimi BM et al. (2005)*	downsizing (at least one uT level); downgrading (according to Dworak et al.)	uT-level downsizing (at least one uT level); TRG 3-4	↓ (only for uT downsizing)	Yes	Yes (≤ 0.001)	Differentially relative expression only associated with uT downsizing
RFT1	0 (out of 1 - see notes)	Gim J et al. (2016)	downgrading (according to Dworak et al.); downstaging	TRG 1 (minimal-MI) or 4 (total-TO)	n.r. (TRG 4 predictor in a gene-set)	No	Yes	Versus of differentially relative expression not reported; TRG 4 predictor in gene-sets
RFX5	0 (out of 1 - see notes)	Empuku S et al. (2016)	downgrading (according to JCCC)	TRG 2-3	↓	No	No	p value not reported
RHNO1	0 (out of 1 - see notes)	Agostini M et al. (2015)	downgrading (according to Mandard et al.)	TRG 1-2	n.r.	n.r.	n.r.	p value not reported
RNF41	0 (out of 1 - see notes)	Empuku S et al. (2016)	downgrading (according to JCCC)	TRG 2-3	↓	No	No	p value not reported
RPS27A	0 (out of 1 - see notes)	Gim J et al. (2016)	downgrading (according to Dworak et al.); downstaging	TRG 1 (minimal-MI) or 4 (total-TO)	n.r. (TRG 4 predictor in a gene-set)	No	Yes	Versus of differentially relative expression not reported; TRG 4 predictor in gene-sets
RRAS	0 (out of 1 - see notes)	Gim J et al. (2016)	downgrading (according to Dworak et al.); downstaging	TRG 1 (minimal-MI) or 4 (total-TO)	n.r. (TRG 4 predictor in a gene-set)	No	Yes	Versus of differentially relative expression not reported; TRG 4 predictor in gene-sets
SAFB2	0 (out of 1 - see notes)	Ghadimi BM et al. (2005)*	downsizing; downgrading (according to Dworak et al.)	at least one uT level; TRG 3-4	↓ (only for uT downsizing)	Yes	Yes (≤ 0.001)	Differentially relative expression only associated with uT downsizing
SEPTIN7	0 (out of 1 - see notes)	Empuku S et al. (2016)	downgrading (according to JCCC)	TRG 2-3	↑	No	No	p value not reported
SEPTIN7P2	0 (out of 1 - see notes)	Empuku S et al. (2016)	downgrading (according to JCCC)	TRG 2-3	↑	No	No	p value not reported
SERPINE2	0 (out of 1 - see notes)	Empuku S et al. (2016)	downgrading (according to JCCC)	TRG 2-3	↑	No	No	p value not reported
SH3GL2	0 (out of 1 - see notes)	Empuku S et al. (2016)	downgrading (according to JCCC)	TRG 2-3	↓	No	No	p value not reported
SHF	0 (out of 1 - see notes)	Empuku S et al. (2016)	downgrading (according to JCCC)	TRG 2-3	↓	No	No	p value not reported
SIN3A	0 (out of 1 - see notes)	Empuku S et al. (2016)	downgrading (according to JCCC)	TRG 2-3	↓	No	No	p value not reported
SLC1A3	0 (out of 1 - see notes)	Ghadimi BM et al. (2005)*	downsizing; downgrading (according to Dworak et al.)	at least one uT level; TRG 3-4	↑ (only for uT downsizing)	Yes	Yes (≤ 0.001)	Differentially relative expression only associated with uT downsizing
SLC39A6	0 (out of 1 - see notes)	Ghadimi BM et al. (2005)*	downsizing; downgrading (according to Dworak et al.)	at least one uT level; TRG 3-4	↑ (only for uT downsizing)	Yes	Yes (≤ 0.001)	Differentially relative expression only associated with uT downsizing
SMAD6	0 (out of 1 - see notes)	Empuku S et al. (2016)	downgrading (according to JCCC)	TRG 2-3	↓	No	No	p value not reported
SMAD9	0 (out of 1 - see notes)	Empuku S et al. (2016)	downgrading (according to JCCC)	TRG 2-3	↓	No	No	p value not reported
SMG8	0 (out of 1 - see notes)	Empuku S et al. (2016)	downgrading (according to JCCC)	TRG 2-3	↓	No	No	p value not reported
SNAPC2	0 (out of 1 - see notes)	Ghadimi BM et al. (2005)*	downsizing; downgrading (according to Dworak et al.)	at least one uT level; TRG 3-4	↓ (only for uT downsizing)	Yes	Yes (≤ 0.001)	Differentially relative expression only associated with uT downsizing
SNX13	0 (out of 1 - see notes)	Empuku S et al. (2016)	downgrading (according to JCCC)	TRG 2-3	↑	No	No	p value not reported
SOGA3	0 (out of 1 - see notes)	Empuku S et al. (2016)	downgrading (according to JCCC)	TRG 2-3	↓	No	No	p value not reported
SPDYA	0 (out of 1 - see notes)	Empuku S et al. (2016)	downgrading (according to JCCC)	TRG 2-3	↓	No	No	p value not reported
SPRY4	0 (out of 1 - see notes)	Agostini M et al. (2015)	downgrading (according to Mandard et al.)	TRG 1-2	n.r.	n.r.	n.r.	p value not reported
STAT3	0 (out of 1 - see notes)	Casado E et al. (2011)	downgrading (according to Dworak et al.); DFS (3-years)	TRG 2-3-4	↑	No	No	Predictive value as 13-gene signature previously identified with SAGE
TCF19	0 (out of 1 - see notes)	Empuku S et al. (2016)	downgrading (according to JCCC)	TRG 2-3	↑	No	No	p value not reported
TFCP2L1	0 (out of 1 - see notes)	Gim J et al. (2016)	downgrading (according to Dworak et al.); downstaging	TRG 1 (minimal-MI) or 4 (total-TO)	n.r. (TRG 4 predictor in a gene-set)	No	Yes	Versus of differentially relative expression not reported; TRG 4 predictor in gene-sets
TFF3	0 (out of 1 - see notes)	Casado E et al. (2011)	downgrading (according to Dworak et al.); DFS (3-years)	TRG 2-3-4	↑	No	No	Predictive value as 13-gene signature previously identified with SAGE
THAP12	0 (out of 1 - see notes)	Agostini M et al. (2015)	downgrading (according to Mandard et al.)	TRG 1-2	n.r.	n.r.	n.r.	p value not reported
TK1	0 (out of 1 - see notes)	Sadahiro S et al. (2016)	downgrading (according to Mandard et al. and according to JCCC criteria)	TRG 1-2; TRG 2-3	↓ (only according with JCCC criteria)	Yes (0.98)	No (0.863)	p value > 0.05
TMEM88	0 (out of 1 - see notes)	Empuku S et al. (2016)	downgrading (according to JCCC)	TRG 2-3	↓	No	No	p value not reported
TXK	0 (out of 1 - see notes)	Empuku S et al. (2016)	downgrading (according to JCCC)	TRG 2-3	↓	No	No	p value not reported
UMPS	0 (out of 1 - see notes)	Sadahiro S et al. (2016)	downgrading (according to Mandard et al. and according to JCCC criteria)	TRG 1-2; TRG 2-3	No (only according with JCCC criteria)	Yes (1.00)	No (0.995)	p value > 0.05
VILL	0 (out of 1 - see notes)	Ghadimi BM et al. (2005)*	downsizing; downgrading (according to Dworak et al.)	at least one uT level; TRG 3-4	↓ (only for uT downsizing)	Yes	Yes (≤ 0.001)	Differentially relative expression only associated with uT downsizing
WASF2	0 (out of 1 - see notes)	Ghadimi BM et al. (2005)*	downsizing; downgrading (according to Dworak et al.)	at least one uT level; TRG 3-4	↓ (only for uT downsizing)	Yes	Yes (≤ 0.001)	Differentially relative expression only associated with uT downsizing
WDR73	0 (out of 1 - see notes)	Empuku S et al. (2016)	downgrading (according to JCCC)	TRG 2-3	↓	No	No	p value not reported
XLOC-I2-001047	0 (out of 1 - see notes)	Empuku S et al. (2016)	downgrading (according to JCCC)	TRG 2-3	↓	No	No	p value not reported
XRCC3	0 (out of 1 - see notes)	Agostini M et al. (2015)	downgrading (according to Mandard et al.)	TRG 1-2	n.r.	n.r.	n.r.	p value not reported
ZHX1	0 (out of 1 - see notes)	Empuku S et al. (2016)	downgrading (according to JCCC)	TRG 2-3	↑	No	No	p value not reported
ZNF160	0 (out of 1 - see notes)	Agostini M et al. (2015)	downgrading (according to Mandard et al.)	TRG 1-2	n.r.	n.r.	n.r.	p value not reported

## Sheet: S3 - miRNA
TABLE S3. List of miRNA differentially expressed in responders and non-responders identified by almost one study included in the systematic review (ordered by numbers of studies, name of mRNA, years of the study)
[Didascalia]: All miRNA considered in the included studies were reported. They were primary ordered by n° of study, then by name, then by the less recent year of the study. N° of miRNA differentially expressed: 77. N° of miRNA differentially expressed in at least 2 studies and with p value ≤ 0.05: 6. N° of miRNA differentially and concordantly expressed in at least 2 studies and with p value ≤ 0.…
LEGEND. cCR = clinical Complete Response; CEA = Carcinoembryonic Antigen; FFPE = Formalin-Fixed, Paraffin-Embedded; JSCCR = Japanese Society for Cancer of the Colon and Rectum; MRI = Magnetic Resonance Imaging; n.r. = not reported; PR = Partial Response; RECIST = Response Evaluation Criteria in Solid Tumours; TRG = Tumour Regression Grade
miRNA	N° of studies	References	Endpoints	Definition of responders	Differentially relative expression (R vs. NR)	Availability of quantitative data (i.e., reported fold change)	p value ≤ 0.05 (reported p value)	Notes
As reported in the manuscript	N° of studies considering miRNA as a predictor of downgrading/downstaging with a p value ≤ 0.05	Author(s) (year of publication)	Primary (downgrading, downstaging) and other endpoints are reported	As reported in the manuscript	As reported in the manuscript	As reported in the manuscript and/or in supplementary materials	As reported in the manuscript and/or in supplementary materials	Relevant notes are reported
miR-145	4	Drebber U et al. (2011)	Downgrading (according to Schneider et al.)	TRG 3-4	↑	Yes	Yes
		Findlay VJ et al. (2014)	Downgrading (according to Rodel et al.)	TRG 3-4	↑	Yes	Yes (0.02)
		Conde-Muino R et al. (2017)	Downgrading (according to Mandard)	TRG 1-2	↓	Yes	Yes
		Eriksen AHM et al. (2017)	Downgrading (according to Mandard)	TRG 1-2	↓	Yes	Yes (0.001)
miR-21	3	Lopes-Ramos CM et al. (2014)	1: Downgrading (according to Dworak et al.)	1: TRG 4	↑	Yes	Yes
			2: Clinical response (proctoscopy, MRI, CEA levels) at 24 months	2: cCR
		Caramés C et al. (2015)	Downgrading (according to Ryan et al., modified)	TRG 0	↓	Yes	Yes (0.013)
		Eriksen AHM et al. (2017)	Downgrading (according to Mandard)	TRG 1-2	↑	Yes	Yes
let-7f	2	Yu J et al. (2016)	Downgrading (according to Mandard)	TRG 1	↑	Yes (1.1763)	Yes (0.041)	Up-regulated only in TRG 1
		Conde-Muino R et al. (2017)	Downgrading (according to Mandard)	TRG 1-2	↓	Yes	Yes
miR-622	2	Della Vittoria Scarpati G et al. (2012)	Downgrading (according to Mandard)	TRG 1	↑	Yes	Yes (0.008)
		Ma W et al. (2015)	Downgrading (according to Mandard)	TRG 1-3	↓	Yes	Yes (< 0.01)
miR-630	2	Della Vittoria Scarpati G et al. (2012)	Downgrading (according to Mandard)	TRG 1	↑	Yes	Yes (0.017)
		Hotchi M et al. (2013)	1: Downgrading (according to JSCCR)	1: TRG 2-3	↑	Yes	Yes (0.042)	Up-regulation associated only with downgrading and downstaging
			2: Downsizing (according to RECIST Guidelines)	2: CR+PR
			3: Downstaging (2 category: yes or no)	3: Downstaging "yes"
miR-1183	2	Della Vittoria Scarpati G et al. (2012)	Downgrading (according to Mandard)	TRG 1	↑	Yes	Yes (0.005)
		Conde-Muino R et al. (2017)	Downgrading (according to Mandard)	TRG 1-2	↓	Yes	Yes
let7a	1	Hotchi M et al. (2013)	1: Downsizing (according to RECIST Guidelines) 2: Downstaging (2 category: yes or no)	1: CR+PR 2: Downstaging "yes"	↓	Yes (0.59)	Yes (0.048)	Significant correlation only for downsizing
let-7e	1	Svoboda M et al. (2012)	Downgrading (according to Mandard et al, modified)	1:TRG 1-2	↑	Yes	Yes
				2: ≤10% of residual cancer cells in 10 examined slices of FFPE primary tumours
miR-16	1	Kheirelseid EA et al. (2013)	Downgrading (according to Mandard et al)	Complete response (not defined)	n.r	Yes	No	Significant correlation for the profile of miR-16, miR-153, miR-580
			- complete vs. incomplete response
			- good vs. poor response
miR-17	1	Hotchi M et al. (2013)	1: Downsizing (according to RECIST Guidelines) 2: Downstaging (2 category: yes or no)	1: CR+PR 2: Downstaging "yes"	↓	Yes (0.54)	Yes (0.024)	Significant correlation only for downsizing
miR-18a	1	Conde-Muino R et al. (2017)	Downgrading (according to Mandard et al)	TRG 1-2	↑	Yes	Yes
miR-20a	1	Hotchi M et al. (2013)	1: Downsizing (according to RECIST Guidelines) 2: Downstaging (2 category: yes or no)	1: CR+PR 2: Downstaging "yes"	↓	Yes (0.41/0.58)	Yes (0.041)	Significant correlation only for downsizing
miR-20b	1	Hotchi M et al. (2013)	1: Downsizing (according to RECIST Guidelines) 2: Downstaging (2 category: yes or no)	1: CR+PR 2: Downstaging "yes"	↓	Yes (0.61)	Yes (0.048)	Significant correlation only for downsizing
miR-29b-2	1	Svoboda M et al. (2012)	Downgrading (sec Mandard et al, modified)	1:TRG 1-2-3	↓	Yes	Yes (0.0375)
				2:≤ 10% of residual cancer cells in 10 examined slices of FFPE primary tumours
miR-30b	1	Conde-Muino R et al. (2017)	Downgrading (according to Mandard et al)	TRG 1-2	↓	Yes	Yes
miR-30e	1	D'Angelo E et al. (2016)	Downgrading (according to Mandard et al)	TRG 1-2	↑	Yes	Yes (0.00473)
miR-31	1	Carames C et al. (2016)	Downgrading (according to the modified Ryan classification)	moderate, minimal or complete response	↓	Yes	Yes (0.003)
miR-33a	1	D'Angelo E et al. (2016)	Downgrading (according to Mandard et al)	TRG 1-2	↑	Yes	Yes (0.00032)
miR-92a	1	Hotchi M et al. (2013)	1: Downsizing (according to RECIST Guidelines) 2: Downstaging (2 category: yes or no)	1: CR+PR 2: Downstaging "yes"	↓	Yes (0.61)	Yes (0.024)	Significant correlation only for downsizing
miR-92b	1	Yu J et al. (2016)	Downgrading (according to Mandard)	TRG 1	↑	Yes	Yes (0.019)
miR-99a	1	Svoboda M et al. (2012)	Downgrading (sec Mandard et al, modified)	1:TRG 1-2-3	↑	Yes	Yes (0.0163)
				2:≤ 10% of residual cancer cells in 10 examined slices of FFPE primary tumours
miR-106a	1	Hotchi M et al. (2013)	1: Downsizing (according to RECIST Guidelines) 2: Downstaging (2 category: yes or no)	1: CR+PR 2: Downstaging "yes"	↓	Yes (0.55)	Yes (0.024)	Significant correlation only for downsizing
miR-125a	1	Della Vittoria Scarpati G et al. (2012)	Downgrading (according to Mandard et al)	TRG 1	↑	Yes	Yes (0.006)
miR-125b	1	D'Angelo E et al. (2016)	Downgrading (according to Mandard et al)	TRG 1-2	↓	Yes	Yes (0.02241)
miR-126	1	Hotchi M et al. (2013)	1: Downgrading (according to JSCCR)	1: TRG 2-3	↑	Yes	Yes (0.049)
			2: Downsizing (according to RECIST Guidelines)	2: CR+PR
			3: Downstaging (2 category: yes or no)	3: Downstaging "yes"
miR-127	1	D'Angelo E et al. (2016)	Downgrading (according to Mandard et al)	TRG 1-2	↓	Yes	Yes (0.00703)
miR-141	1	Yu J et al. (2016)	Downgrading (according to Mandard)	TRG 1	↑	Yes	Yes (0.042)
miR-142	1	Hotchi M et al. (2013)	1: Downgrading (according to JSCCR)	1: TRG 2-3	↑	Yes	Yes (0.026)
			2: Downsizing (according to RECIST Guidelines)	2: CR+PR
			3: Downstaging (2 category: yes or no)	3: Downstaging "yes"
miR-148a	1	Conde-Muino R et al. (2017)	Downgrading (according to Mandard et al)	TRG 1-2	↓	Yes	Yes
miR-153	1	Kheirelseid EA et al. (2013)	Downgrading (according to Mandard et al)	Complete response (not defined)	n.r	Yes	No	Significant correlation for the profile of miR-16, miR-153, miR-580
			- complete vs. incomplete response
			- good vs. poor response
miR-154	1	D'Angelo E et al. (2016)	Downgrading (according to Mandard)	TRG 1-2	↓	Yes	Yes (0.00005)
miR-188	1	Della Vittoria Scarpati G et al. (2012)	Downgrading (according to Mandard et al)	TRG 1	↑	Yes	Yes (0.005)
miR-190b	1	Svoboda M et al. (2012)	Downgrading (sec Mandard et al, modified)	1:TRG 1-2-3	↓	Yes	Yes (0.0290)
				2:≤ 10% of residual cancer cells in 10 examined slices of FFPE primary tumours
miR-194	1	D'Angelo E et al. (2017)	Downgrading (according to Mandard et al)	TRG 1-2	↑	Yes	No (0.0587)
miR-196b	1	Svoboda M et al. (2012)	Downgrading (sec Mandard et al, modified)	1:TRG 1-2-3	↑	Yes	Yes (0.043)
				2:≤ 10% of residual cancer cells in 10 examined slices of FFPE primary tumours
miR-200a	1	D'Angelo E et al. (2016)	Downgrading (according to Mandard et al)	TRG 1-2	↑	Yes	Yes (0.00638)
miR-205	1	Lopes-Ramos CM et al. (2014)	1: Downgrading (according to Dworak et al)	1: TRG 4	↓	Yes	Yes (< 0.0001)
			2: Clinical response (proctoscopy, MRI, CEA levels) at 24 months	2: cCR
miR-214	1	D'Angelo E et al. (2016)	Downgrading (according to Mandard et al)	TRG 1-2	↓	Yes	Yes (0.00703)
mir-215	1	Svoboda M et al. (2012)	Downgrading (sec Mandard et al, modified)	1:TRG 1-2-3	↓	Yes	Yes (0.040)
				2:≤ 10% of residual cancer cells in 10 examined slices of FFPE primary tumours
miR-223	1	Hotchi M et al. (2013)	1: Downgrading (according to JSCCR)	1: TRG 2-3	↑	Yes	Yes (0.026 for downgrading, 0.006 for downstaging)	Up-regulation associated only with downgrading and downstaging
			2: Downsizing (according to RECIST Guidelines)	2: CR+PR
			3: Downstaging (2 category: yes or no)	3: Downstaging "yes"
miR-299	1	D'Angelo E et al. (2016)	Downgrading (according to Mandard et al)	TRG 1-2	↓	Yes	Yes (0.00851)
miR-338	1	D'Angelo E et al. (2016)	Downgrading (according to Mandard et al)	TRG 1-2	↑	Yes	Yes (0.00578)
miR-345	1	Yu J et al. (2016)	Downgrading (according to Mandard)	TRG 1	↓	Yes	Yes (0.041)
miR-375	1	Conde-Muino R et al. (2017)	Downgrading (according to Mandard et al)	TRG 1-2	↓	Yes	Yes
miR-378	1	D'Angelo E et al. (2016)	Downgrading (according to Mandard et al)	TRG 1-2	↑	Yes	Yes (0.00774)
miR-409	1	D'Angelo E et al. (2016)	Downgrading (according to Mandard et al)	TRG 1-2	↓	Yes	Yes (0.001)
miR-450a	1	Svoboda M et al. (2012)	Downgrading (sec Mandard et al, modified)	1:TRG 1-2-3	↑	Yes	Yes (0.0104)
				2:≤ 10% of residual cancer cells in 10 examined slices of FFPE primary tumours
miR-450b	1	Svoboda M et al. (2012)	Downgrading (sec Mandard et al, modified)	1:TRG 1-2-3	↑	Yes	Yes (0.0003)
				2:≤ 10% of residual cancer cells in 10 examined slices of FFPE primary tumours
miR-451	1	Conde-Muino R et al. (2017)	Downgrading (according to Mandard)	TRG 1-2	↓	Yes	Yes
miR-483	1	Della Vittoria Scarpati G et al. (2012)	Downgrading (according to Mandard et al.)	TRG 1	↑	Yes	Yes (0.006)
miR-519b	1	Conde-Muino R et al. (2017)	Downgrading (according to Mandard et al)	TRG 1-2	↓	Yes	Yes
miR-519c	1	Kheirelseid EA et al. (2013)	Downgrading (according to Mandard et al)	Good response (not defined)	n.r	Yes	No	Significant correlation for the profile of miR-519c-3p, miR-561
			- complete vs. incomplete response
			- good vs. poor response
miR-561	1	Kheirelseid EA et al. (2013)	Downgrading (according to Mandard et al)	Good response (not defined)	n.r	Yes	Yes (0.042)	Significant correlation for the profile of miR-519c-3p, miR-561
			- complete vs. incomplete response
			- good vs. poor response
miR-590	1	Kheirelseid EA et al. (2013)	Downgrading (according to Mandard et al)	Complete response (not defined)	n.r	Yes	No	Significant correlation for the profile of miR-16, miR-153, miR-580
			- complete vs. incomplete response
			- good vs. poor response
miR-650	1	Conde-Muino R et al. (2017)	Downgrading (according to Mandard et al)	TRG 1-2	↓	Yes	Yes
miR-671	1	Della Vittoria Scarpati G et al. (2012)	Downgrading (according to Mandard et al)	TRG 1	↑	Yes	Yes (0.013)
miR-720	1	Della Vittoria Scarpati G et al. (2012)	Downgrading (according to Mandard et al)	TRG 1	↓	Yes	Yes (0.032)
miR-765	1	Della Vittoria Scarpati G et al. (2012)	Downgrading (according to Mandard et al)	TRG 1	↑	Yes	Yes (0.008)
miR-1180	1	Yu J et al. (2016)	Downgrading (according to Mandard)	TRG 1	↓	Yes	Yes (0.021)	Down-regulated only in TRG 1
miR-1224	1	Della Vittoria Scarpati G et al. (2012)	Downgrading (according to Mandard et al)	TRG 1	↑	Yes	Yes (0.007)
miR-1233	1	Conde-Muino R et al. (2017)	Downgrading (according to Mandard et al)	TRG 1-2	↓	Yes	Yes
miR-1243	1	Conde-Muino R et al. (2017)	Downgrading (according to Mandard et al)	TRG 1-2	↓	Yes	Yes
miR-1246	1	Lopes-Ramos CM et al. (2014)	1: Downgrading (according to Dworak et al.)	1: TRG 4	↑	Yes	Yes
			2: Clinical response (proctoscopy, MRI, CEA levels) at 24 months	2: cCR
miR-1274b	1	Della Vittoria Scarpati G et al. (2012)	Downgrading (according to Mandard et al)	TRG 1	↓	Yes	Yes (0.054)
miR-1281	1	Yu J et al. (2016)	Downgrading (according to Mandard)	TRG 1	↓	Yes	Yes (0.031)	Down-regulated only in TRG 1
miR-1290	1	Lopes-Ramos CM et al. (2014)	1: Downgrading (according to Dworak et al.)	1: TRG 4	↑	Yes	Yes
			2: Clinical response (proctoscopy, MRI, CEA levels) at 24 months	2: cCR
miR-1471	1	Della Vittoria Scarpati G et al. (2012)	Downgrading (according to Mandard et al)	TRG 1	↑	Yes	Yes (0.019)
miR-1909	1	Della Vittoria Scarpati G et al. (2012)	Downgrading (according to Mandard et al)	TRG 1	↑	Yes	Yes (0.042)
miR-3613	1	Yu J et al. (2016)	Downgrading (according to Mandard)	TRG 1	↑	Yes (1.4312)	Yes (0.031)	Up-regulated only in TRG 1
miR-4317	1	Yu J et al. (2016)	Downgrading (according to Mandard)	TRG 1	↑	Yes (1.0889)	Yes (0.021)	Up-regulated only in TRG 1
miR-4433b	1	Yu J et al. (2016)	Downgrading (according to Mandard)	TRG 1	↓	Yes	Yes	Down-regulated only in TRG 1
miR-4476	1	Yu J et al. (2016)	Downgrading (according to Mandard)	TRG 1	↓	Yes (0.8135)	Yes (0.019)	Down-regulated only in TRG 1
miR-4735	1	Yu J et al. (2016)	Downgrading (according to Mandard)	TRG 1	↓	Yes (0.8197)	Yes (0.0199)	Down-regulated only in TRG 1
miR-5739	1	Yu J et al. (2016)	Downgrading (according to Mandard)	TRG 1	↓	Yes	Yes (0.044)	Down-regulated only in TRG 1
miR-6127	1	Yu J et al. (2016)	Downgrading (according to Mandard)	TRG 1	↑	Yes (1.2973)	Yes (0.044)	Up-regulated only in TRG 1
miR-6760	1	Yu J et al. (2016)	Downgrading (according to Mandard)	TRG 1	↓	Yes (0.8176)	Yes (0.024)	Down-regulated only in TRG 1
miR-6776	1	Yu J et al. (2016)	Downgrading (according to Mandard)	TRG 1	↑	Yes	Yes (0.044)	Up-regulated only in TRG 1
